# Supplementary material for: Lagging strand gap suppression connects BRCA-mediated fork protection to nucleosome assembly through PCNA-dependent CAF-1 recycling
Source: Nat Commun. 2022 Sep 9;13:5323. doi: 10.1038/s41467-022-33028-y (PMC9463168; doi:10.1038/s41467-022-33028-y)
Supplement: Supplementary file 4 — Source Data [file 41467_2022_33028_MOESM4_ESM.xlsx]

## Sheet: 1a
HeLa-WT SiControl			HeLa-WT SiCHAF1A#1			HeLa-WT SiCHAF1A#2			HeLa-BRCA2KO SiControl			HeLa-BRCA2KO SiCHAF1A#1			HeLa-BRCA2KO SiCHAF1A#2				HeLa-WT SiCHAF1A#1			HeLa-WT SiCHAF1A#2			HeLa-BRCA2KO SiControl			HeLa-BRCA2KO SiCHAF1A#1			HeLa-BRCA2KO SiCHAF1A#2
IdU	CldU	Ratio	IdU	CldU	Ratio	IdU	CldU	Ratio	IdU	CldU	Ratio	IdU	CldU	Ratio	IdU	CldU	Ratio		vs.			vs.			vs.			vs.			vs.
10.47	11.16	1.0659	8.73	21.83	2.50057	3.85	8.94	2.32208	20.2	11.3	0.559406	16.27	10.32	0.634296	12.12	13.35	1.10149		HeLa-WT SiControl			HeLa-WT SiControl			HeLa-WT SiControl			HeLa-WT SiControl			HeLa-WT SiControl
9.34	12.7	1.35974	3.89	0.9	0.231362	4.25	2.71	0.637647	13.27	13.83	1.0422	5.36	2.98	0.55597	8.84	6.23	0.704751
6.79	6.91	1.01767	11.36	9.77	0.860035	5.44	6.52	1.19853	5.41	7.63	1.41035	11.71	15.48	1.32195	17	12.65	0.744118		Mann Whitney test			Mann Whitney test			Mann Whitney test			Mann Whitney test			Mann Whitney test
3.97	5.96	1.50126	4.39	1.26	0.287016	4.54	5.41	1.19163	11.68	9.78	0.837329	9.57	11.32	1.18286	6.49	2.89	0.4453		P value	0.0001		P value	< 0.0001		P value	< 0.0001		P value	0.185		P value	0.5139
2.58	6.3	2.44186	6.5	8.84	1.36	4.07	2.74	0.673219	18.03	16.89	0.936772	7.34	7.15	0.974114	20.06	12.63	0.629611		Exact or approximate P value?	Approximate		Exact or approximate P value?	Approximate		Exact or approximate P value?	Approximate		Exact or approximate P value?	Approximate		Exact or approximate P value?	Approximate
6.86	3.07	0.447522	14.79	5.28	0.356998	3.53	2.48	0.70255	15.06	6.67	0.442895	12.9	14.33	1.11085	10.84	12.04	1.1107		P value summary	***		P value summary	****		P value summary	****		P value summary	ns		P value summary	ns
4.18	3.27	0.782297	7.04	3.61	0.512784	6.41	8.85	1.38066	7.79	15.38	1.97433	9.52	11.93	1.25315	7.61	9.2	1.20894		Significantly different? (P < 0.05)	Yes		Significantly different? (P < 0.05)	Yes		Significantly different? (P < 0.05)	Yes		Significantly different? (P < 0.05)	No		Significantly different? (P < 0.05)	No
2.76	2.35	0.851449	2.85	6.31	2.21404	3.45	3.61	1.04638	12.17	1.92	0.157765	6.75	2.89	0.428148	8.85	4.36	0.492655		One- or two-tailed P value?	Two-tailed		One- or two-tailed P value?	Two-tailed		One- or two-tailed P value?	Two-tailed		One- or two-tailed P value?	Two-tailed		One- or two-tailed P value?	Two-tailed
2.91	3.27	1.12371	9.23	14.43	1.56338	6.67	1.8	0.269865	7.79	5.77	0.740693	13.13	9.52	0.725057	9.98	14.47	1.4499		Sum of ranks in column B,H	21751 , 12179		Sum of ranks in column B,I	24257 , 16784		Sum of ranks in column B,C	27564 , 20952		Sum of ranks in column B,G	23262 , 21289		Sum of ranks in column B,D	23454 , 23824
3.07	5.25	1.7101	13.59	3.43	0.252391	7.12	4.72	0.662921	7.12	4.54	0.63764	10.51	10.74	1.02188	12.67	2.89	0.228098		Mann-Whitney U	5963		Mann-Whitney U	7331		Mann-Whitney U	7749		Mann-Whitney U	10114		Mann-Whitney U	11263
4.36	2.53	0.580275	8.9	3.4	0.382022	12.47	4.26	0.34162	5.73	9.96	1.73822	8.33	13.98	1.67827	4.15	10.28	2.47711
3.25	3.2	0.984615	7.03	3.25	0.462304	6.91	3.68	0.532562	16.69	5.26	0.315159	12.5	10.32	0.8256	13.89	17.03	1.22606
3.43	4.33	1.26239	8.67	4.86	0.560554	8.01	1.94	0.242197	13.77	10.52	0.76398	10.13	5.06	0.499506	4.69	3.07	0.654584
5.46	3.79	0.694139	7.42	9.03	1.21698	2.57	4.47	1.7393	13.11	10.32	0.787185	13.13	9.52	0.725057	7.79	12.69	1.62901
3.07	5.25	1.7101	5.96	6.85	1.14933	1.23	2.71	2.20325	13.41	9.11	0.679344	6.75	2.89	0.428148	9.24	3.43	0.371212
6.62	9.41	1.42145	2.85	6.31	2.21404	17.95	4.51	0.251253	12.17	11.73	0.963846	10.13	5.06	0.499506	10.64	7.94	0.746241		Kruskal-Wallis test
9.62	6.79	0.705821	12.12	4.51	0.372112	6.25	9.36	1.4976	7.45	10.2	1.36913	11.32	22.86	2.01943	10.64	7.99	0.75094		P value	< 0.0001
7.94	10.05	1.26574	9.03	7.58	0.839424	5.34	3.79	0.709738	7.99	9.85	1.23279	4.76	8.93	1.87605	5.49	9.67	1.76138		Exact or approximate P value?	Approximate
5.05	5.24	1.03762	4.57	9.2	2.01313	9.31	5.1	0.547798	18.17	10.16	0.559163	8.59	11.9	1.38533	6.49	3.61	0.55624		P value summary	****
7.27	4.99	0.686382	8.28	20.2	2.43961	12.47	2.46	0.197273	11.04	9.41	0.852355	6.3	8.93	1.41746	13.35	11.43	0.85618		Do the medians vary signif. (P < 0.05)	Yes
3.97	0.72	0.18136	17.36	9.22	0.531106	1.23	2.71	2.20325	24.81	10.66	0.429665	3.57	4.57	1.28011	12.81	15.71	1.22639		Number of groups	6
2.89	2.16	0.747405	7.76	5.82	0.75	10.36	6.86	0.662162	12.87	5.6	0.43512	11.77	11.81	1.0034	3.45	7.94	2.30145		Kruskal-Wallis statistic	47.22
2.34	2.34	1	4.36	4.29	0.983945	9.03	5.77	0.638981	13.39	12.84	0.958925	5.98	5.16	0.862876	8.49	12.63	1.48763
5.05	5.24	1.03762	6.14	7.42	1.20847	3.77	5.05	1.33952	18.17	17.07	0.939461	9.13	8.73	0.956188	11.2	11	0.982143		Dunn's multiple comparisons test	Mean rank diff.	Adjusted P Value
6.13	5.73	0.934747	10.31	4.95	0.480116	3.61	3.81	1.0554	24.85	19.01	0.76499	14.1	2.31	0.16383	9.2	16.06	1.74565
5.87	5.41	0.921635	5.77	4.15	0.719237	7.48	11.8	1.57754	10.94	5.08	0.464351	17.06	15.48	0.907386	11.73	3.5	0.29838		HeLa-WT SiControl vs. HeLa-BRCA2KO SiControl	147.4	< 0.0001
5.38	3.41	0.633829	7.43	9.39	1.2638	10.9	4.52	0.414679	16.99	11.33	0.666863	5.36	4.6	0.858209	5.05	5.34	1.05743		HeLa-WT SiControl vs. HeLa-WT SiCHAF1A#1	124.4	0.0004
11.3	9.67	0.855752	10.13	7.77	0.767029	6.31	2.66	0.421553	10.23	11.54	1.12805	13.31	15.1	1.13449	7.04	7.22	1.02557		HeLa-WT SiControl vs. HeLa-WT SiCHAF1A#2	124.6	0.0001
5.24	2.16	0.412214	12.49	4.07	0.325861	14.61	3.79	0.259411	5.23	8.21	1.56979	4.96	9.43	1.90121	7.07	8.67	1.22631		HeLa-WT SiControl vs. HeLa-BRCA2KO SiCHAF1A#1	40.53	0.81
3.43	4.57	1.33236	13.17	10.85	0.823842	15.86	9.56	0.602774	11.45	5.41	0.472489	14.31	14.88	1.03983	8.48	8.3	0.978774		HeLa-WT SiControl vs. HeLa-BRCA2KO SiCHAF1A#2	19.69	> 0.9999
7.94	5.6	0.70529	6.56	3.86	0.588415	10.36	6.86	0.662162	7.42	9.87	1.33019	9.33	12.1	1.29689	7.65	2.5	0.326797
6.02	4.25	0.70598	7.76	7.42	0.956186	12	5.88	0.49	12.89	9.2	0.713732	13.54	21.54	1.59084	9.92	11.92	1.20161
3.77	7.94	2.1061	6.86	8.66	1.26239	10.29	3.61	0.350826	8.99	17.05	1.89655	4.8	11.71	2.43958	13.37	11.18	0.8362
3.15	4.34	1.37778	7.07	7.07	1	12.81	3.97	0.309914	9.42	8.05	0.854565	3.97	10.12	2.54912	9.94	10.36	1.04225
4.51	2.53	0.560976	7.22	13.05	1.80748	5.21	4.61	0.884837	12.89	5.43	0.421257	4.76	3.97	0.834034	7.4	1.15	0.155405
4.33	4.33	1	6.48	4.39	0.677469	9.58	3.43	0.358038	3.81	1.54	0.404199	14.3	6.38	0.446154	15.7	14.43	0.919108
8.53	11.63	1.36342	9.03	4.11	0.45515	10.48	7.76	0.740458	10.36	6.7	0.646718	8.93	13.5	1.51176	7.22	2.71	0.375346
7.94	15.87	1.99874	6.05	5.41	0.894215	12.1	9.92	0.819835	10.92	6.87	0.629121	10.94	9.8	0.895795	4.87	10.16	2.08624
4.78	2.34	0.48954	15.7	5.41	0.344586	8.07	9.41	1.16605	8.6	9.14	1.06279	14.88	3.57	0.239919	9.38	11.08	1.18124
5.41	4.69	0.866913	3.83	6.14	1.60313	9.2	8.66	0.941304	9.52	6.52	0.684874	20.63	7.54	0.365487	4.16	3.61	0.867788
3.07	5.23	1.70358	10.08	3.98	0.394841	14.66	9.39	0.640518	19.56	12.31	0.629346	8.73	11.72	1.3425	7.07	11	1.55587
7.4	8.66	1.17027	10.66	5.78	0.542214	13.15	6.81	0.517871	13.5	4.33	0.320741	7.6	3.66	0.481579	6.48	11.01	1.69907
7.4	8.35	1.12838	9.22	5.6	0.607375	3.39	7.92	2.33628	13.8	4.69	0.339855	11.53	7.41	0.642671	7.95	5.41	0.680503
4.51	5.23	1.15965	8.12	7.6	0.935961	3.14	8.01	2.55096	14.31	7.92	0.553459	6.97	16.86	2.41894	4.36	4.87	1.11697
3.43	7.58	2.20991	13.19	8.33	0.631539	9.2	8.66	0.941304	16.38	10.23	0.624542	8.93	16.67	1.86674	5.49	8.49	1.54645
8.69	3.61	0.41542	8.88	5.95	0.670045	7.88	19.53	2.47843	15.36	5.24	0.341146	8.13	8.39	1.03198	9.39	14.29	1.52183
5.41	9.38	1.73383	5.41	8.55	1.58041	9.2	5.41	0.588043	5.49	7.22	1.31512	8.73	8.96	1.02635	8.85	9.38	1.05989
3.97	4.03	1.01511	6.49	7.4	1.14022	6.5	13.35	2.05385	22.89	8.67	0.378768	7.74	12.5	1.61499	6.67	7.94	1.1904
3.43	7.58	2.20991	5.96	6.73	1.12919	11.22	7.76	0.691622	9.94	3.97	0.399396	8.94	9.92	1.10962	2.53	3.25	1.28458
3.65	6.67	1.8274	10.14	3.43	0.338264	6.31	1.69	0.267829	5.49	7.22	1.31512	9.52	10.52	1.10504	9.39	8.33	0.887114
3.79	3.98	1.05013	9.94	7.43	0.747485	7.56	15.76	2.08466	9.96	8.1	0.813253	10.51	17.87	1.70029	19.14	16.05	0.838558
11.55	8.67	0.750649	5.77	9.85	1.70711	8.53	5.09	0.596717	13.96	8.49	0.608166	19.44	18.87	0.970679	5.6	11.59	2.06964
7.4	10.13	1.36892	6.87	2.89	0.42067	8.42	5.74	0.68171	10.49	4.16	0.396568	3.57	5.39	1.5098	2.89	4.16	1.43945
4.15	2.34	0.563855	8.04	6.35	0.789801	8	10.02	1.2525	6.32	7.43	1.17563	8.33	12.93	1.55222	7.58	14.82	1.95515
3.97	7.4	1.86398	7.09	8.07	1.13822	8.86	3.3	0.37246	18.41	9.38	0.509506	11.31	12.9	1.14058	2.55	4.87	1.9098
3.79	6.85	1.80739	10.36	6.58	0.635135	11.32	9.85	0.870141	22.37	14.39	0.643272	9.18	6.75	0.735294	4.69	8.66	1.84648
3.97	4.03	1.01511	13.35	5.59	0.418727	7.87	1.16	0.147395	17.53	24.35	1.38905	13.49	9.76	0.723499	16.6	2.53	0.15241
3.65	6.67	1.8274	3.33	5.92	1.77778	11.65	11.15	0.957082	18.62	11.25	0.604189	14.09	8.39	0.595458	4.64	8.49	1.82974
3.79	3.98	1.05013	7.3	5.05	0.691781	10.5	8.86	0.84381	12.19	7.79	0.639048	13.69	28.57	2.08692	14.98	15.42	1.02937
5.23	1.55	0.296367	13.23	3.65	0.275888	7.55	13.81	1.82914	11.37	6.14	0.540018	10.13	8.73	0.861797	8.33	6.34	0.761104
3.29	5.82	1.769	7.18	5.59	0.778552	5.91	7.55	1.2775	9.05	10.68	1.18011	11.31	27.38	2.42087	8.12	9.02	1.11084
6.83	7.36	1.0776	9.92	6.45	0.650202	10.89	11.81	1.08448	8.12	8.48	1.04433	15.28	5.75	0.376309	3.81	8.69	2.28084
4	4.16	1.04	4.69	4.33	0.923241	11.05	4.59	0.415385	14.27	13.05	0.914506	12.31	13.33	1.08286	13.1	10.29	0.785496
2.71	3.72	1.37269	8.31	6.22	0.748496	6.24	9.19	1.47276	8.66	13.09	1.51155	13.49	9.56	0.708673	7.22	5.77	0.799169
3.61	2.71	0.750693	3.02	2.63	0.870861	8.2	7.05	0.859756	4.33	6.68	1.54273	10.12	22.63	2.23617	10.88	12.81	1.17739
5.96	4.07	0.682886	4.81	4.15	0.862786	13.45	3.32	0.24684	3.25	7.58	2.33231	8.59	4.8	0.558789	17.68	3.43	0.194005
7.76	5.64	0.726804	5.7	10.83	1.9	7.59	4.43	0.583663	5.1	7.4	1.45098	15.28	11.31	0.740183	8.49	5.34	0.628975
2.3	4.87	2.11739	7.97	10.1	1.26725	6.12	3.28	0.535948	4.69	7.76	1.65458	12.58	12.9	1.02544	3.65	4.81	1.31781
5.23	9.56	1.82792	11.18	11.86	1.06082	7.59	4.43	0.583663	7.76	6.5	0.837629	5.16	9.52	1.84496	9.74	14.13	1.45072
6.32	8.69	1.375	12.37	3.97	0.320938	8.4	5.93	0.705952	11	12.29	1.11727	20.24	14.69	0.725791	8.84	11.54	1.30543
9.03	5.05	0.559247	5.49	3.86	0.703097	4.48	2.13	0.475446	12.81	6.23	0.486339	11.34	9.93	0.875661	10.28	16.91	1.64494
9.02	4.34	0.481153	5.06	4.16	0.822134	7.98	4.28	0.536341	11.57	7.03	0.607606	12.5	5.75	0.46	9.06	10.34	1.14128
6.2	9.03	1.45645	3.97	5.8	1.46096	7.61	6.09	0.800263	10.49	11.39	1.0858	13.89	14.3	1.02952	5.41	11.04	2.04067
4.15	13.56	3.26747	11.54	6.34	0.549393	9.52	6.89	0.723739	15.88	17.14	1.07935	10.59	16.47	1.55524	10.13	10.48	1.03455
6.44	4.57	0.709627	5.05	8.66	1.71485	5.91	3.67	0.620981	7.4	10.29	1.39054	9.73	8.14	0.836588	4.15	4.95	1.19277
3.25	4.03	1.24	5.95	13.01	2.18655	5.77	4.8	0.831889	6.32	3.97	0.628165	19.51	14.73	0.754997	8.48	14.9	1.75708
5.59	9.2	1.6458	6.52	4.54	0.696319	4.13	3.12	0.755448	6.31	7.04	1.11569	13.89	25.39	1.82793	7.58	1.61	0.212401
6.31	7.94	1.25832	9.27	5.09	0.549083	6.89	4.48	0.650218	10.3	9.02	0.875728	7.54	8.13	1.07825	6.31	9.24	1.46434
4.92	8.88	1.80488	6.73	8.5	1.263	3.46	4.62	1.33526	4.15	3.25	0.783133	10.12	4.86	0.480237	5.8	13.45	2.31897
4.51	3.79	0.840355	5.59	3.07	0.549195	11.35	2.64	0.232599	9.62	8.67	0.901247	11.71	6.17	0.5269	11.06	3.98	0.359855
17.57	9.21	0.524189	12.19	3.36	0.275636	4.1	2.42	0.590244	6.86	5.6	0.816327	14.48	8.35	0.576657	4.39	11.48	2.61503
11.33	6.74	0.594881	5.96	11.37	1.90772	7.6	3.83	0.503947	9.77	10.34	1.05834	12.93	3.57	0.276102	6.32	10.28	1.62658
10	4.33	0.433	7.76	6.13	0.789948	2.67	2.63	0.985019	14.11	5.77	0.40893	7.36	4.64	0.630435	4.87	19.4	3.98357
3.25	4.21	1.29538	4.51	7.06	1.56541	7.72	6.15	0.796632	10.82	5.3	0.489834	15.43	4.43	0.287103	8.67	8.35	0.963091
9.21	5.05	0.548317	10.28	11.57	1.12549	9.05	9.68	1.06961	8.19	9.39	1.14652	6.89	3.94	0.571843	6.49	12.82	1.97535
5.59	7.83	1.40072	2.13	2.63	1.23474	8.53	3.35	0.392732	12.84	9.75	0.759346	8.04	11.66	1.45025	13.71	14.5	1.05762
5.23	8.57	1.63862	3.65	7.06	1.93425	4.27	5.91	1.38407	11.55	9.93	0.85974	10.25	25.94	2.53073	13.36	16.48	1.23353
1.98	2.94	1.48485	7.89	2.46	0.311787	4.6	5.58	1.21304	21.12	6.85	0.324337	13.45	20.67	1.5368	5.98	14.86	2.48495
4.03	2.91	0.722084	8.08	5.6	0.693069	1.8	1.32	0.733333	15.51	11.54	0.744036	9.52	9.19	0.965336	5.77	6.38	1.10572
6.74	13.89	2.06083	12.98	4.77	0.367488	3.38	3.99	1.18047	11.38	7.81	0.686292	6.56	12.79	1.9497	6.49	11.59	1.78582
5.08	6.3	1.24016	7.26	2.28	0.31405	4.64	7.43	1.60129	13.41	19.73	1.47129	10.5	9.02	0.859048	5.1	1.66	0.32549
4.11	8.48	2.06326	5.42	1.31	0.241697	5.74	5.91	1.02962	11.72	4.25	0.362628	4.99	4.1	0.821643	7.77	6.52	0.839125
2.71	3.25	1.19926	4.76	5.27	1.10714	13.12	8.04	0.612805	16.06	10.36	0.645081	13.45	4.92	0.365799	9.05	14.61	1.61436
3.87	7.04	1.81912	5.41	11.7	2.16266	13.94	11.81	0.847202	11.39	5.96	0.523266	16.25	9.51	0.585231	5.41	4.39	0.81146
7.06	10.31	1.46034	10.85	2.16	0.199078	5.75	4.02	0.69913	13.38	7.24	0.541106	18.54	26.75	1.44283	7.95	5.59	0.703145
6.68	7.48	1.11976	2.48	3.13	1.2621	12.3	5.42	0.44065	17.53	20.58	1.17399	6.9	2.56	0.371014	10.65	12.81	1.20282
4.51	7.61	1.68736	12.09	4.33	0.358147	9.52	5.74	0.602941	14.08	10.38	0.737216	13.9	16.61	1.19496	5.77	2.37	0.410745
3.25	3.07	0.944615	7.89	2.46	0.311787	13.12	8.04	0.612805	16.24	11.92	0.73399	13.45	9.85	0.732342	4.74	8.31	1.75316
7.04	17.88	2.53977	6.89	6.24	0.90566	16.09	18.21	1.13176	7.25	6.16	0.849655	10.71	9.55	0.89169	10.65	12.81	1.20282
5.52	7.22	1.30797	4.43	9.56	2.15801	7.87	7.75	0.984752	12.28	17.69	1.44055	13.01	17.07	1.31207	5.41	4.39	0.81146
2.53	4.51	1.78261	5.64	4.46	0.79078	5.25	7.45	1.41905	6.67	7.94	1.1904	13.94	12.01	0.861549	10.1	16.46	1.6297
5.52	7.22	1.30797	4.76	5.09	1.06933	6.02	5.47	0.908638	10.64	5.66	0.531955	3.78	9.86	2.60847	17.89	13.38	0.747904
4.39	6.17	1.40547	8.69	6.73	0.774453	7.55	2.07	0.274172	15.35	7.24	0.471661	7.23	6.23	0.861687	13.05	7.45	0.570881
16.84	33.58	1.99406	8.21	6.57	0.800244	4.95	2.48	0.50101	17.27	6.13	0.354951	12.9	14.28	1.10698	12.63	6.32	0.500396
7.58	8.12	1.07124	3.28	8.54	2.60366	7.55	8.06	1.06755	8.73	8.85	1.01375	7.63	4.46	0.584535	8.84	14.39	1.62783
5.62	5.6	0.996441	7.71	6.41	0.831388	13.19	2.35	0.178165	12.67	10.72	0.846093	12.14	17.72	1.45964	3.25	4.6	1.41538
4.87	9.38	1.92608	6.43	5.09	0.791602	5.74	4.43	0.771777	7.4	8.78	1.18649	9.2	9.35	1.0163	5.41	1.63	0.301294
3.15	1.62	0.514286	4.44	4.6	1.03604	5.6	6.42	1.14643	14.1	7.22	0.512057	10.83	13.78	1.27239	14.92	4.2	0.281501
14.98	2.53	0.168892	17.14	2.47	0.144107	5.45	3.61	0.662385	10.83	5.95	0.5494	7.38	12.68	1.71816	9.57	12.66	1.32288
6.05	7.32	1.20992	11.66	4.11	0.352487	5.91	3.08	0.521151	9.57	7.22	0.754441	11.17	3.53	0.316025	12.27	13.77	1.12225
6.23	7.03	1.12841	5.75	5.99	1.04174	9.03	6.29	0.696567	15.7	9.03	0.575159	11.81	16.4	1.38865	4.15	8.3	2
4.34	4.88	1.12442				6.24	10.99	1.76122	19.56	14.92	0.762781	6.23	14.93	2.39647	5.05	4.15	0.821782
3.61	4.33	1.19945				5.26	2.32	0.441065	15.19	13.75	0.905201	12.47	16.4	1.31516	3.61	2.55	0.706371
4.21	5.44	1.29216				20.83	10.01	0.480557	12.66	7.22	0.5703	9.35	12.3	1.31551	9.57	4.87	0.508882
3.37	6.67	1.97923				5.42	7.25	1.33764	14.86	6.23	0.419246	10.18	9.19	0.90275	7.4	7.18	0.97027
3.79	7.22	1.90501				1.69	4.1	2.42604	11.71	14.97	1.27839	15.42	24.48	1.58755	14.25	15.52	1.08912
2.71	7.45	2.74908				3.77	10.53	2.7931	16.28	9.92	0.609337	11.82	13.64	1.15398	4.33	2.97	0.685912
6.68	8.24	1.23353				11.09	10.17	0.917042	14.81	14.61	0.986496	11.81	10.33	0.874682	14.25	15.52	1.08912
5.05	7.76	1.53663				6.24	10.99	1.76122	12.65	5.23	0.413439	14.11	25.12	1.7803	7.25	3.97	0.547586
3.61	4.92	1.36288				7.71	15.75	2.0428	10.64	3.37	0.316729	3.28	7.73	2.35671	10.31	7.58	0.735209
5.26	5.06	0.961977				11.09	10.17	0.917042	24.55	10.11	0.411813	7.25	1.8	0.248276	9.06	9.38	1.03532
3.25	3.25	1				6.4	1.8	0.28125	7.45	10.46	1.40403	9.75	10.02	1.02769	7.22	14.98	2.07479
2.94	3.61	1.22789				7.06	3.94	0.558074	24.55	10.11	0.411813	14.28	5.18	0.362745	9.94	8.85	0.890342
15.69	8.12	0.517527				6.73	4.92	0.731055	15.35	12.47	0.812378	10.66	10.18	0.954972	3.07	11.25	3.6645
8.67	11.37	1.31142				9.51	13.94	1.46583	9.2	5.59	0.607609	22.36	20.18	0.902504	15.33	13	0.84801
4	2.89	0.7225				8.37	12.98	1.55078	5.96	1.66	0.278523	8.22	1.55	0.188564	8.12	14.82	1.82512
2.71	2.16	0.797048				9.19	11.97	1.3025	16.59	15.51	0.934901	20.01	5.42	0.270865	5.77	17.36	3.00867
6.14	5.77	0.939739				10.52	3.94	0.374525	13.85	26.22	1.89314	10.14	2.79	0.275148	7.4	11.71	1.58243
6.16	2.37	0.38474				9.91	9.84	0.992936	13.02	7.94	0.609831	9.21	7.06	0.766558	7.4	7.79	1.0527
8.15	6.18	0.758282				8.05	13.63	1.69317	9.96	8.66	0.869478	27.45	10.72	0.390528	6.49	14.84	2.28659
9.08	5.23	0.575991				9.85	7.12	0.722843	11.4	7.3	0.640351	5.15	7.38	1.43301	11.51	4.52	0.392702
4.33	1.98	0.457275				5.77	8.42	1.45927	11.03	2.76	0.250227	10.99	15.75	1.43312	9.2	6.68	0.726087
11.01	9.8	0.8901				7.71	13.3	1.72503	15.19	8.3	0.546412	9.06	12.8	1.4128	4.51	4.51	1
12.17	5.08	0.41742				4.27	7.08	1.65808	12.13	9.16	0.755153	11.2	20.19	1.80268	15.13	11.74	0.775942
4.87	6.48	1.3306				7.22	11.16	1.54571	10.92	8.31	0.760989	10.49	13.79	1.31459	11.08	5.6	0.505415
5.05	5.42	1.07327				4.11	3.78	0.919708	16.6	14.14	0.851807	9.71	9.28	0.955716	7.03	6.73	0.957326
5.96	4.34	0.728188				5.09	3.46	0.679764	12.22	9.93	0.812602	6.89	16.4	2.38026	7.4	7.63	1.03108
9.42	7.79	0.826964							12.45	11.93	0.958233	13.64	16.74	1.22727	11.56	14.43	1.24827
3.61	5.59	1.54848							6.14	14.8	2.41042	18.7	2.99	0.159893	8.66	7.68	0.886836
9.44	8.66	0.917373							6.2	6.85	1.10484	11	13.35	1.21364	7.22	6.68	0.925208
8.84	1.28	0.144796							13.89	7.95	0.572354	9.12	21.65	2.3739	7.24	15.15	2.09254
7.43	11	1.48048							14.98	8.3	0.554072	7.69	9.04	1.17555	4.74	6.68	1.40928
3.94	2.53	0.642132							6.2	7.58	1.22258	11.15	9.35	0.838565	8.15	7.94	0.974233
2.06	2.71	1.31553							5.49	16.24	2.95811	11.35	13.94	1.22819	5.95	6.13	1.03025
3.61	3.25	0.900277							10.29	8.66	0.841594	11.48	9.89	0.861498	7.18	7.47	1.04039
2.35	3.27	1.39149							9.38	9.56	1.01919	7.87	17.39	2.20966	6.7	9.24	1.3791
5.31	3.59	0.676083							7.04	8.12	1.15341	11.98	23.46	1.95826	8.31	8.75	1.05295
2.35	6.89	2.93191							18.04	10.28	0.569845	3.3	3.27	0.990909	8.39	2.73	0.325387
2.35	7.4	3.14894							6.31	9.58	1.51823	9.03	3.94	0.436323	5.06	8.48	1.67589
									14.26	9.92	0.695652				10.86	7.04	0.64825
									3.97	9.56	2.40806				8.39	2.73	0.325387
									11.18	11.36	1.0161				12.99	16.79	1.29253
									13.18	7.94	0.602428				6.31	9.02	1.42948
									12.45	13.55	1.08835				9.93	11.42	1.15005
									18.05	21.3	1.18006				12.75	10.74	0.842353
									10.46	8.3	0.793499				9.94	4.87	0.48994
									8.69	7.4	0.851554				7.99	18.76	2.34793
									12.55	11	0.876494				9.94	4.87	0.48994
									11.99	9.95	0.829858
									13.38	21.11	1.57773
									13.38	6.68	0.499253
									15.62	8.12	0.519846
5.05	5.42	1.12371	7.26	5.82	0.791602	7.59	5.74	0.755448	11.68	8.67	0.762781	10.51	9.93	1.02188	7.95	8.67	1.05762

## Sheet: 1b
RPE P53KO SiControl	IdU	CldU	Ratio		RPE P53KO SiCHAF1A#1	IdU	CldU	Ratio		RPE P53KO SiCHAF1A#2	IdU	CldU	Ratio		RPE P53KOBRCA1KO SiControl	IdU	CldU	Ratio		RPE P53KOBRCA1KO SiCHAF1A#1	IdU	CldU	Ratio		RPE P53KOBRCA1KO CHAF1A#2	IdU	CldU	Ratio		RPE P53KO SiCHAF1A#1			RPE P53KO SiCHAF1A#2				RPE P53KOBRCA1KO SiControl			RPE P53KOBRCA1KO SiCHAF1A#1			RPE P53KOBRCA1KO SiCHAF1A#2
	4.51	7.03	1.55876			15.16	6.91	0.455805			5.31	2.99	0.563089			13.19	10.11	0.76649			7.87	6.08	0.772554			5.6	8.37	1.49464		vs.			vs.				vs.			vs.			vs.
	6.67	9.26	1.38831			13.73	7.58	0.552076			5.64	6.89	1.22163			10.85	12.31	1.13456			4.27	3.48	0.814988			4.15	4.26	1.02651		RPE P53KO SiControl			RPE P53KO SiControl				RPE P53KO SiControl			RPE P53KO SiControl			RPE P53KO SiControl
	9.77	6.88	0.704197			6.41	5.41	0.843994			4.92	4.34	0.882114			5.08	3.27	0.643701			4.1	1.16	0.282927			9.4	9.84	1.04681
	10.64	9.22	0.866541			3.77	6.13	1.62599			5.58	1.48	0.265233			6	3.25	0.541667			7.4	7.45	1.00676			10.51	13.43	1.27783		Mann Whitney test			Mann Whitney test				Mann Whitney test			Mann Whitney test			Mann Whitney test
	2.34	4.33	1.85043			3.27	4.15	1.26911			4.78	2.95	0.617155			3.68	4.33	1.17663			5.25	5.62	1.07048			17.24	18.71	1.08527		P value	< 0.0001		P value	< 0.0001			P value	< 0.0001		P value	0.904		P value	0.5726
	11.61	12.46	1.07321			7.77	6.89	0.886744			4.92	4.93	1.00203			9.8	32.48	3.31429			4.28	5.41	1.26402			8.37	8.54	1.02031		Exact or approximate P value?	Exact		Exact or approximate P value?	Approximate			Exact or approximate P value?	Approximate		Exact or approximate P value?	Approximate		Exact or approximate P value?	Approximate
	11.02	9.57	0.868421			8.87	7.58	0.854566			7.4	11.34	1.53243			3.1	5.23	1.6871			29.38	28.47	0.969027			6.57	11.33	1.72451		P value summary	****		P value summary	****			P value summary	****		P value summary	ns		P value summary	ns
	13.95	16.6	1.18996			5.24	5.44	1.03817			4.15	1.48	0.356627			9.74	5.95	0.610883			18.48	22.75	1.23106			23.48	14.31	0.609455		Significantly different? (P < 0.05)	Yes		Significantly different? (P < 0.05)	Yes			Significantly different? (P < 0.05)	Yes		Significantly different? (P < 0.05)	No		Significantly different? (P < 0.05)	No
	6.85	8.69	1.26861			5.98	6.32	1.05686			9.19	8.2	0.892274			10.28	12.5	1.21595			5.26	2.3	0.437262			3.97	7.38	1.85894		One- or two-tailed P value?	Two-tailed		One- or two-tailed P value?	Two-tailed			One- or two-tailed P value?	Two-tailed		One- or two-tailed P value?	Two-tailed		One- or two-tailed P value?	Two-tailed
	7.6	7.58	0.997368			4.51	3.47	0.769401			4.27	2.13	0.498829			17.88	1.8	0.100671			3.67	5.41	1.47411			4.1	5.42	1.32195		Sum of ranks in column A,B	12884 , 8232		Sum of ranks in column A,F	13849 , 10904			Sum of ranks in column A,C	13120 , 9035		Sum of ranks in column A,D	11076 , 11290		Sum of ranks in column A,E	10930 , 11648
	5.52	12.46	2.25725			5.59	6.53	1.16816			4.27	1.97	0.461358			4.33	7.27	1.67898			9.85	9.37	0.951269			7.22	10.07	1.39474		Mann-Whitney U	3182		Mann-Whitney U	4001			Mann-Whitney U	3470		Mann-Whitney U	5511		Mann-Whitney U	5365
	8.33	7.95	0.954382			10.34	7.07	0.683752			3.32	5.15	1.5512			3.33	2.91	0.873874			2.32	2.48	1.06897			6.41	6.91	1.078
	8.85	4.33	0.489266			8.67	5.95	0.686275			3.78	4.83	1.27778			9.75	6.7	0.687179			6.4	6.07	0.948438			11.88	3.95	0.332492
	13.6	12.58	0.925			5.59	9.57	1.71199			4.64	1.71	0.368534			6.74	5.05	0.749258			5.6	4.67	0.833929			4.76	5.74	1.20588
	7.94	12.28	1.5466			5.59	4.45	0.796064			5.74	2.32	0.404181			5.96	1.8	0.302013			22.08	13.98	0.633152			3.94	6.07	1.54061		Kruskal-Wallis test
	11.21	8.13	0.725245			4.9	10.98	2.24082			11.83	10.44	0.882502			10.48	2.58	0.246183			6.91	13.69	1.98119			4.1	8.91	2.17317		P value	< 0.0001
	8.93	2.53	0.283315			4.92	1.37	0.278455			5.09	4.59	0.901768			3.47	5.23	1.5072			5.98	6.86	1.14716			2.47	3.32	1.34413		Exact or approximate P value?	Approximate
	10.66	8.66	0.812383			7.76	4.9	0.631443			5.31	3.13	0.589454			15.58	21.13	1.35623			3.13	4.76	1.52077			6.41	6.91	1.078		P value summary	****
	12.31	8.66	0.703493			6.2	7.04	1.13548			8.72	6.4	0.733945			20.74	14.62	0.704918			5.91	5.11	0.864636			6.24	8.69	1.39263		Do the medians vary signif. (P < 0.05)	Yes
	5.59	6.67	1.1932			3.29	3.83	1.16413			7.71	4.43	0.574578			13.01	8.15	0.626441			3.79	4.87	1.28496			5.42	6.94	1.28044		Number of groups	6
	3.97	9.38	2.36272			8.12	6.91	0.850985			6.23	4.76	0.764045			13.89	19.67	1.41613			2.71	5.23	1.92989			3.28	8.24	2.5122		Kruskal-Wallis statistic	75.4
	8.73	4.92	0.563574			5.62	5.08	0.903915			5.41	3.28	0.606285			11.99	3.29	0.274395			5.91	11.35	1.92047			7.88	6.08	0.771574
	16.15	13.89	0.860062			7.22	5.8	0.803324			5.41	2.48	0.45841			14.97	8.12	0.542418			5.62	8.53	1.51779			6.89	12.8	1.85776		Dunn's multiple comparisons test	Mean rank diff.	Adjusted P Value
	8.07	3.97	0.491945			5.05	4.51	0.893069			7.77	5.69	0.732304			3.29	5.05	1.53495			4.27	4.7	1.1007			5.11	6.89	1.34834
	8.45	6.14	0.726627			3.99	4.81	1.20551			6.45	3.28	0.508527			5.24	17.86	3.4084			3.28	4.26	1.29878			6.5	5.58	0.858462		RPE-P53KO SiControl vs. RPE-P53KO SiCHAF1A#1	125	< 0.0001
	7.76	9.75	1.25644			7.96	7.42	0.932161			3.97	1.97	0.496222			17.39	14.29	0.821737			18.91	12.88	0.681121			6.73	4.92	0.731055		RPE-P53KO SiControl vs. RPE-P53KO SiCHAF1A#2	112.9	< 0.0001
	6.86	9.2	1.34111			9.24	5.41	0.585498			3.97	2	0.503778			8.66	5.23	0.603926			3.46	3.95	1.14162			7.71	20.18	2.61738		RPE-P53KO SiControl vs. RPE-P53KO/BRCA1KO SiControl	121.5	< 0.0001
	6.52	7.58	1.16258			5.96	7.22	1.21141			9.04	10.01	1.1073			9.92	5.96	0.600806			9.73	6.73	0.691675			14.47	10.25	0.708362		RPE-P53KO SiControl vs. RPE-P53KO/BRCA1KO SiCHAF1A#1	-6.763	> 0.9999
	7.22	7.42	1.0277			10.1	10.64	1.05347			8.37	4.15	0.495818			8.12	5.49	0.676108			7.05	7.45	1.05674			7.55	3.28	0.434437		RPE-P53KO SiControl vs. RPE-P53KO/BRCA1KO SiCHAF1A#2	-14.09	> 0.9999
	7.68	9.77	1.27214			5.95	3.83	0.643697			7.05	4.76	0.675177			19.85	12.09	0.609068			11.9	14.32	1.20336			5.58	8.22	1.47312
	5.98	9.76	1.63211			3.7	2.1	0.567568			5.91	9.36	1.58376			7.03	5.1	0.725462			3.12	3.43	1.09936			7.55	6.73	0.891391
	7.76	8.13	1.04768			5.05	4.95	0.980198			4.76	7.59	1.59454			19.2	18.4	0.958333			2	3.27	1.635			7.06	5.99	0.848442
	9.38	13.71	1.46162			6.86	6.5	0.947522			3.77	7.56	2.00531			10.67	2.41	0.225867			4.67	8.38	1.79443			17.55	23.67	1.34872
	12.63	12.27	0.971496			9.26	7.79	0.841253			4.48	6.08	1.35714			8.12	7.86	0.96798			9.89	3.94	0.398382			6.74	8.05	1.19436
	8.66	5.64	0.65127			5.78	8.66	1.49827			7.9	2.95	0.373418			6.68	3.43	0.513473			3.77	5.37	1.4244			3.44	3.46	1.00581
	4.7	7.04	1.49787			5.77	5.41	0.937608			4.43	3.97	0.896163			2.8	3.79	1.35357			14.31	9.79	0.684137			11.98	11.32	0.944908
	8.69	9.62	1.10702			5.41	1.88	0.347505			6.89	5.25	0.761974			7.03	14.9	2.11949			3.94	2.65	0.672589			12.14	13.12	1.08072
	7.6	9.2	1.21053			11.56	3.25	0.281142			3.61	6.57	1.81994			5.59	2.06	0.368515			9.89	3.94	0.398382			4.95	6.89	1.39192
	5.95	8.84	1.48571			8.74	2.71	0.310069			3.8	3.16	0.831579			15.34	5.05	0.329205			4.4	1.51	0.343182			32.16	17.72	0.550995
	4.7	7.22	1.53617			16.23	8.42	0.518792			3.9	3.62	0.928205			4.72	1.31	0.277542			3.64	6.15	1.68956			4.77	5.09	1.06709
	8.13	1.94	0.238622			13.54	11.2	0.827179			5.94	3.44	0.579125			6.14	6.02	0.980456			3.79	2.46	0.649077			20.01	19.86	0.992504
	12.48	7.04	0.564103			17.32	14.25	0.822748			7.05	6.4	0.907801			9.74	5.59	0.573922			11.88	14.67	1.23485			35.67	10.52	0.294926
	11.99	7.58	0.632193			9.44	5.41	0.573093			12.8	5.44	0.425			18.41	13.36	0.725693			3.16	6.47	2.04747			10.01	15.97	1.5954
	9.96	5.26	0.528112			8.37	6.13	0.732378			9.68	5.8	0.599174			20.74	12.45	0.600289			10.84	13.79	1.27214			12.96	17.88	1.37963
	5.23	7.03	1.34417			13.71	8.49	0.619256			4.46	6.73	1.50897			14.43	12.29	0.851698			24.94	5.61	0.22494			16.73	15.26	0.912134
	11.18	9.74	0.871199			11.37	12.63	1.11082			4.92	7.15	1.45325			8.48	6.5	0.766509			8.31	9.68	1.16486			3.94	4.38	1.11168
	10.31	8.12	0.787585			8.84	12.27	1.38801			8.59	6.73	0.783469			8.15	2.16	0.265031			16.87	17.1	1.01363			3.61	5.91	1.63712
	4.9	4.92	1.00408			3.47	2.06	0.59366			10.01	11.32	1.13087			11.4	7.61	0.667544			4.76	5.99	1.2584			6.89	6.96	1.01016
	7.22	9.56	1.3241			5.7	1.8	0.315789			6.42	9.02	1.40498			3.97	3.07	0.7733			5.5	4.62	0.84			7.87	17.72	2.25159
	8.49	7.5	0.883392			8.12	1.28	0.157635			5.91	5.41	0.915398			7.03	3.97	0.564723			3.64	2.75	0.755495			10.66	28.66	2.68856
	5.41	6.52	1.20518			7.22	2.71	0.375346			11.32	5.93	0.523852			12.63	16.24	1.28583			18.98	13.46	0.709168			22.48	12.17	0.54137
	10.28	6.12	0.595331			5.08	1.08	0.212598			5.09	3.99	0.78389			14.46	16.6	1.14799			4.1	2.3	0.560976			21.04	15.75	0.748574
	11.56	9.46	0.818339			19.16	8.15	0.425365			6.24	2.83	0.453526			16.77	14.97	0.892665			6.24	7.5	1.20192			4.1	2.21	0.539024
	12.66	4.36	0.344392			11.73	13.05	1.11253			9.08	8.05	0.886564			11.4	9.93	0.871053			4.96	2.75	0.554435			5.75	6.57	1.14261
	5.95	13.56	2.27899			7.6	7.03	0.925			5.91	5.41	0.915398			8.12	12.45	1.53325			5.34	9.04	1.69288			7.88	6.07	0.770305
	7.58	6.53	0.861478			12.81	9.02	0.704137			5.42	4.54	0.837638			6.5	1.21	0.186154			6.12	9.28	1.51634			12	8.37	0.6975
	3.43	8.69	2.53353			10.82	5.41	0.5			19.93	10.83	0.543402			12.63	4.87	0.38559			13.39	5.13	0.383122			8.06	10.67	1.32382
	12.09	13.57	1.12242			8.05	3.47	0.431056			5.02	2.86	0.569721			13.53	10.68	0.789357			33.1	37.62	1.13656			4.59	6.41	1.39651
	14.98	6.49	0.433244			11.74	9.21	0.784497			17.84	12.64	0.70852			3.63	5.25	1.44628			6.57	8.23	1.25266			4.93	6.07	1.23124
	15.35	7.03	0.45798			11.39	7.22	0.633889			12.52	10.34	0.825879			7.06	6.34	0.898017			10.52	14.24	1.35361			6.41	6.4	0.99844
	7.24	6.76	0.933702			4.47	4.49	1.00447			8.69	4.22	0.485616			14.07	7.97	0.566453			4.59	7.12	1.5512			17.88	13.32	0.744966
	6.52	7.76	1.19018			4.36	2.8	0.642202			7.55	5.74	0.760265			12.1	2.94	0.242975			9.98	7.38	0.739479			1.64	3.94	2.40244
	11.36	9.77	0.860035			2.71	2.8	1.03321			10.83	10.02	0.925208			17.32	16.96	0.979215			6.89	9.07	1.3164			3.48	1.48	0.425287
	10.82	8.66	0.80037			4.33	2.16	0.498845			6.07	5.74	0.945634			12.27	6.14	0.500407			5.6	3.32	0.592857			4.92	6.4	1.30081
	11.55	5.95	0.515152			4.69	4.33	0.923241			6.78	8.04	1.18584			7.03	3.79	0.539118			10.44	13.11	1.25575			3.77	8.37	2.22016
	10.3	10.66	1.03495			7.26	6.5	0.895317			12.48	8.86	0.709936			13.71	12.65	0.922684			16.77	19.67	1.17293			11.99	18.13	1.51209
	3.02	8.3	2.74834			19.85	14.98	0.75466			9.36	12.86	1.37393			14.68	8.53	0.581063			11.07	11.68	1.0551			11.01	10.37	0.941871
	10.03	7.76	0.773679			5.96	10.36	1.73826			8.1	3.8	0.469136			20.57	11.37	0.552747			13.51	8.77	0.649149			7.06	5.86	0.830028
	6.85	8.88	1.29635			12.99	0.72	0.0554273			7.05	3.94	0.558865			6.49	3.25	0.50077			9.36	4.67	0.498932			8.59	3.99	0.464494
	7.58	2.71	0.35752			6.54	6.92	1.0581			8.88	4.11	0.462838			4.03	4.21	1.04467			5.99	5.11	0.853088			6.73	8.88	1.31947
	10.66	14.97	1.40432			8.68	4.79	0.551843			9.36	12.86	1.37393			16.44	21.11	1.28406			7.39	13.22	1.7889			9.35	5.09	0.544385
	4.99	7.42	1.48697			2.89	1.81	0.626298			7.4	4.95	0.668919			18.59	13.5	0.726197			9.77	8.7	0.890481			16.27	8.53	0.524278
	8.13	6.49	0.798278			9.02	6.68	0.740576			8.42	9.02	1.07126			5.9	3.97	0.672881			6.29	5.99	0.952305			5.74	7.92	1.37979
	4.99	7.42	1.48697			2.44	5.35	2.19262			7.55	7.39	0.978808			15.15	5.42	0.357756			6.27	7.05	1.1244			6.73	4.43	0.658247
	8.13	6.49	0.798278			5.83	3.8	0.651801			8.37	5.5	0.657109			15.89	13.35	0.840151			10.44	11.83	1.13314			6.07	6.56	1.08072
	9.56	8.84	0.924686			8.68	4.79	0.551843			6.09	3.08	0.505747			24.71	18.26	0.738972			11.6	14.64	1.26207			6.96	6.24	0.896552
	9.74	11.38	1.16838			4.07	3.72	0.914005			5.1	3.94	0.772549			2.89	1.8	0.622837			21.47	21.92	1.02096			8.37	5.58	0.666667
	15.73	10.67	0.678322			3.43	1.25	0.364431			6.5	2.23	0.343077			8.3	6.49	0.781928			10.93	12.3	1.12534			9.68	6.76	0.698347
	18.8	4.07	0.216489			6.9	6.89	0.998551			5.91	6.4	1.08291			10.47	11.97	1.14327			3.02	4.78	1.58278			19.19	24.11	1.25638
	9.4	13.72	1.45957			11.35	8.86	0.780617			8.06	5.44	0.674938			9.56	8.66	0.905858			10.75	7.89	0.733953			13.79	15.09	1.09427
	11.18	8.12	0.726297			3.51	5.91	1.68376			7.06	1.98	0.280453			2.76	1.8	0.652174			11.51	11.49	0.998262			4.92	5.74	1.16667
	11.02	12.46	1.13067			9.35	4.27	0.456684			6.41	2.13	0.332293			18.29	13.47	0.736468			6.45	5.05	0.782946			10.33	7.87	0.761859
	10.85	23.27	2.1447			6.89	2.99	0.433962			6.07	4.92	0.810544			8.01	13.73	1.71411			4.92	6.42	1.30488			13.78	7.39	0.536284
	5.59	8.73	1.56172			3.13	3.94	1.25879			6.31	3.61	0.572108			13.71	10.86	0.792123			3.44	7.56	2.19767			8.37	4.43	0.529271
	2.16	2.73	1.26389			13.29	8.86	0.666667			3.78	4.15	1.09788			4.9	4.99	1.01837			5.91	6.1	1.03215			12.46	29.79	2.39085
	10.28	12.01	1.16829			7.38	2.95	0.399729			2.13	2.95	1.38498			2.8	2.28	0.814286			4.28	4.92	1.14953			14.2	20.57	1.44859
	7.45	14.99	2.01208			5.42	3.94	0.726937			6.09	7.22	1.18555			14.13	9.2	0.651097			3.77	4.43	1.17507			4.92	6.07	1.23374
	9.02	14.62	1.62084			4.77	2.46	0.515723			6.4	6.57	1.02656			4.69	2.16	0.460554			10.02	3.32	0.331337			14	17.82	1.27286
	6.2	11.02	1.77742			7.38	4.29	0.581301			14.77	5.53	0.374408			10.68	8.49	0.794944			4.59	5.02	1.09368			9.91	15.18	1.53179
	10.31	1.3	0.126091			12.8	5.99	0.467969			6.42	5.41	0.842679			18.04	13.89	0.769956			7.1	5.74	0.808451			10.44	8.59	0.822797
	7.76	9.46	1.21907			8.37	3.48	0.415771			7.17	8.56	1.19386			11.36	12.09	1.06426			9.02	14.45	1.602			6.73	7.64	1.13522
	10.82	13	1.20148			10.83	9.19	0.848569			11.33	8.72	0.769638			10.28	11.38	1.107			4.92	9.98	2.02846			5.91	6.4	1.08291
	8.31	13.36	1.6077			12.96	6.89	0.531636			4.26	1.16	0.2723			11.56	5.95	0.514706			11.92	13.83	1.16023			3.28	6.34	1.93293
	6.14	2.89	0.470684			5.42	5.42	1			7.45	2.13	0.285906			7.04	2.04	0.289773			6.23	6.27	1.00642			8.54	11.82	1.38407
	3.43	4.51	1.31487			5.47	4.43	0.809872			4.92	1.91	0.388211			11.56	5.95	0.514706			12.67	10.01	0.790055			6.6	7.57	1.14697
	11.93	9.64	0.808047			7.4	7.4	1			8.53	2.47	0.289566			11.37	2.51	0.220756			3.44	2.64	0.767442			10.86	4.5	0.414365
	4.92	8.53	1.73374			9.14	5.91	0.646608			7.05	7.32	1.0383			10.29	3.07	0.298348			19.13	29.48	1.54104			8.06	7.45	0.924318
	7.22	9.21	1.27562			7.3	6.89	0.943836			5.42	7.87	1.45203			6.5	4.15	0.638462			7.93	9.56	1.20555			8.37	4.26	0.508961
	10.13	6.91	0.682132			8.41	7.25	0.862069			9.19	7.07	0.769314			5.59	2.37	0.423971			17.61	7.22	0.409994			5.25	1.51	0.287619
	4.33	4.15	0.95843			11.11	10.17	0.915392			7.01	8.37	1.19401			12.81	14.8	1.15535			4.18	3.94	0.942584			5.6	5.53	0.9875
	8.84	8.3	0.938914			10.02	9.26	0.924152			11.66	9.68	0.830189			5.6	4.29	0.766071			5.09	7.71	1.51473			9.53	16.76	1.75866
	10.82	8.55	0.790203			9.63	4.43	0.460021			6.1	3.94	0.645902			7.58	5.98	0.788918			3.58	5.3	1.48045			9.51	13.45	1.4143
	5.87	6.52	1.11073								5.09	5.09	1			6.56	6.73	1.02591			7.22	17.61	2.43906			4.6	5.58	1.21304
	8.88	11.18	1.25901								6.4	6.07	0.948438			17.5	15.7	0.897143			10.52	8.71	0.827947			5.91	8.04	1.36041
	5.59	10.86	1.94275								8.87	7.56	0.852311			10.35	21.47	2.0744			7.23	5.93	0.820194			4.31	1.83	0.424594
											5.11	6.94	1.35812			21.83	16.82	0.770499			4.95	7.57	1.52929			4.6	3.61	0.784783
											5.25	1.51	0.287619			12.09	19.48	1.61125								10.83	12.01	1.10896
											7.92	6.98	0.881313
											10.65	5.93	0.556808
											20.18	13	0.644202
											9.35	8.86	0.947594
											5.91	2.32	0.392555
											4.43	2.48	0.559819
											3.78	4.2	1.11111
											9.35	7.89	0.84385
											6.57	6.15	0.936073
											9.36	6.53	0.69765
	8.45	8.53	1.04768			7.34	5.62	0.790281			6.41	5.41	0.772549			10.28	6.49	0.766071			6.28	6.795	1.09652			7.06	7.45	1.08527

## Sheet: 1c
CldU/IdU Ratio
293T-WT SiControl	293T-WT SiBRCA2	293T-CHAF1AKO#1 SiControl	293T-CHAF1AKO#1 SiBRCA2	293T-CHAF1AKO#2 SiControl	293T-CHAF1AKO#2 SiBRCA2		293T-WT SiBRCA2			293T-CHAF1AKO#1 SiControl			293T-CHAF1AKO #1 SiBRCA2			293T-CHAF1AKO#2 SiControl			293T-CHAF1AKO#2 SiBRCA2
1.20729	0.286166	0.55	1.52743	1.05846	1.34417		vs.			vs.			vs.			vs.			vs.
0.692308	1.12132	0.896378	1.00981	0.46604	0.138522		293T-WT SiControl			293T-WT SiControl			293T-WT SiControl			293T-WT SiControl			293T-WT SiControl
0.226049	0.234684	0.723845	1.57721	0.917568	1.19237
0.913325	1.29427	0.108397	0.141768	0.720621	1.41042		Mann Whitney test			Mann Whitney test			Mann Whitney test			Mann Whitney test			Mann Whitney test
1.08604	0.290221	0.872928	1.13653	0.429043	1.34608		P value	< 0.0001		P value	0.0035		P value	0.637		P value	0.0001		P value	0.7357
1.28706	0.355719	0.324713	1.03723	0.426796	1.39872		Exact or approximate P value?	Approximate		Exact or approximate P value?	Approximate		Exact or approximate P value?	Approximate		Exact or approximate P value?	Approximate		Exact or approximate P value?	Approximate
1.2282	0.75233	1.19611	1.3109	0.555745	1.28515		P value summary	****		P value summary	**		P value summary	ns		P value summary	***		P value summary	ns
2.14583	0.197417	0.689024	0.527163	0.222125	1.60461		Significantly different? (P < 0.05)	Yes		Significantly different? (P < 0.05)	Yes		Significantly different? (P < 0.05)	No		Significantly different? (P < 0.05)	Yes		Significantly different? (P < 0.05)	No
0.372157	0.863924	0.48017	1.331	0.67093	0.507883		One- or two-tailed P value?	Two-tailed		One- or two-tailed P value?	Two-tailed		One- or two-tailed P value?	Two-tailed		One- or two-tailed P value?	Two-tailed		One- or two-tailed P value?	Two-tailed
0.613569	1.05116	1.00101	1.77429	0.501538	1.55179		Sum of ranks in column A,B	19106 , 11030		Sum of ranks in column A,C	17477 , 10726		Sum of ranks in column A,D	15568 , 12162		Sum of ranks in column A,E	18755 , 11873		Sum of ranks in column A,F	18269 , 19681
0.647502	0.754945	1.56721	1.48018	0.838323	1.45373		Mann-Whitney U	4814		Mann-Whitney U	5370		Mann-Whitney U	6523		Mann-Whitney U	5432		Mann-Whitney U	9224
0.310311	0.460884	0.486726	1.68473	1.49354	1.35573
0.637626	0.515464	1.14909	0.5	1.1073	0.384498
0.880734	1.14022	0.592366	1	0.773897	0.414325		Kruskal-Wallis test
0.489177	0.206395	1.81475	1.71018	0.926164	0.203166		P value	< 0.0001
0.867347	1.00173	0.444034	1.46843	1.45681	0.582474		Exact or approximate P value?	Approximate
1.08075	0.590481	0.230554	0.599705	0.5	1.50836		P value summary	****
1.00589	0.387184	0.362089	1.35055	0.820702	0.686131		Do the medians vary signif. (P < 0.05)	Yes
0.331148	0.43871	0.550117	0.497475	0.403947	0.768946		Number of groups	6
1.84323	0.480769	0.64346	1.25462	0.469171	1.29241		Kruskal-Wallis statistic	54.04
1.13762	0.743956	0.713823	0.26584	1.29278	0.820168
1.17994	0.329545	0.755511	0.646688	0.582329	1.10403		Dunn's multiple comparisons test	Mean rank diff.	Adjusted P Value
1.10156	0.324553	0.907312	0.904286	1.25	0.431683
1.53047	0.859494	1.88796	0.623656	0.824108	1.48503		293T-WT SiControl vs. 293T-WT SiBRCA2	126.4	< 0.0001
0.517682	0.344656	0.516255	0.234869	0.436866	1		293T-WT SiControl vs. 293T-CHAF1AKO#1 SiControl	76.39	0.0206
0.830719	0.904286	0.313019	1.48216	0.8	2.12298		293T-WT SiControl vs. 293T-CHAF1AKO#1 SiBRCA2	-11.82	> 0.9999
0.210929	0.797517	0.671795	1.37474	2.13323	0.872075		293T-WT SiControl vs. 293T-CHAF1AKO#2 SiControl	101	0.0005
1.1687	0.673599	0.973287	1.79867	1.54156	0.969231		293T-WT SiControl vs. 293T-CHAF1AKO#2 SiBRCA2	-10.98	> 0.9999
0.394631	0.662611	0.340984	0.214421	0.180899	0.493173
1.5285	1.2961	0.751899	1.18182	0.260546	0.633423
0.884154	0.656962	0.429	0.80885	0.235759	0.392508
1.11431	0.846442	0.215962	2.32721	0.243636	1.79704
0.819886	1.12025	0.641604	0.234869	1.94222	0.86398
0.982068	0.158317	0.542435	1.48216	0.285714	1.25633
0.853873	0.845169	1.0615	1.11147	0.671739	1.35039
0.428349	0.317073	0.740984	1.67965	0.540623	1.08989
1.08886	0.789262	1.04075	1.26778	0.85999	0.92973
0.161176	0.544828	0.536873	1.31599	0.178925	0.996078
1.12379	0.549393	0.31145	0.468454	0.23211	0.810311
0.859474	1.02369	0.464363	1.54902	0.75523	1.31035
1.08886	0.325221	0.911504	1.25762	1.0303	1.27286
0.987666	0.879603	0.781296	0.959548	0.388336	0.440147
0.642968	0.671329	2.2065	0.5	0.150766	1.13854
1.04605	1.19471	0.793706	0.583621	0.34763	0.440147
0.630573	1.02083	0.750948	0.71854	0.89158	0.43106
1.09929	0.70697	1.08949	1.21717	1.36567	1.10373
0.191834	0.736337	1.31463	0.17298	0.634548	0.481348
1.6039	0.719247	1.42587	0.666667	1.12108	1.33457
0.466178	0.451682	0.790373	0.195578	0.197695	1.39911
0.286408	0.695332	0.631308	0.5	0.802276	1.24937
1.07171	0.667606	0.586826	1.76531	0.611059	0.881081
0.744253	1.21008	0.372828	1.25991	0.802817	0.420177
0.353325	0.741429	0.275573	1.15289	0.346304	1.65319
1.15204	1.46944	0.259587	2.00369	0.683027	0.34202
0.280142	0.481293	0.689895	0.311295	0.901247	0.476077
1	0.466598	0.363636	1	0.22833	1.27565
1.01608	1.17857	0.523077	1.26058	0.826287	0.749307
1.57175	0.270221	0.171536	0.178571	0.539343	0.421206
0.452962	0.260828	0.919355	0.708464	2.42362	1.43438
1.95979	1.09735	1.33279	0.5	2.38775	0.259502
1.1285	1.00633	0.830882	1.90044	0.306173	0.349123
0.966667	0.905749	0.792366	0.798544	0.477038	0.398892
0.17992	0.433557	1.47391	1.61179	1.88227	1.31453
1.64341	0.369128	0.599119	1.38491	0.671602	0.64248
1.40319	1	0.544678	0.443489	0.697842	1.20847
0.356682	1.62604	0.29941	0.992011	0.789357	1.34603
0.43643	0.264323	1.67322	0.634989	0.883613	0.536082
0.372477	0.265714	0.671587	0.746696	0.755932	0.525411
0.853057	0.452532	0.995897	0.699837	0.450798	1.42263
2.79336	0.449612	1.3476	0.597651	1.25173	1.9746
0.262425	0.252505	0.493867	1.02426	0.728129	1.46055
1.02712	0.925566	0.597192	0.633864	1.08314	0.634868
0.325459	0.134831	0.505183	0.791513	0.34728	1.40283
1.40235	0.12872	0.466601	0.997899	0.91206	0.218134
0.579702	0.406077	0.15625	1.37269	1.86782	0.641987
1.59542	0.652041	0.768707	0.560773	0.549195	0.882736
0.863687	0.626582	1.1881	0.413978	0.461361	0.858131
0.515294	0.683812	0.547579	1.32599	0.88267	0.687747
1.69133	0.684366	1.76671	0.213396	0.669951	0.199179
0.90753	0.703399	0.683491	0.168599	0.503401	0.754525
1.28902	0.291714	1.13844	0.259836	1.03343	1.58844
1.50544	0.350664	1.35807	0.879646	0.51221	0.424818
1.06678	0.386308	0.950166	1.12546	0.646518	0.985075
1.40044	0.646429	0.634538	1.00412	1.62433	1.36557
0.937112	0.607973	0.167154	1.11953	0.719915	0.525676
1.93801	0.228438	0.730201	1.12438	0.678974	0.287197
0.57967	0.293839	0.590121	1.89409	0.375412	0.851429
1.02235	0.237415	1.39884	1.14668	0.324984	1.04458
0.681917	0.274336	0.68383	0.475717	0.420523	0.448175
0.230342	0.491142	0.963145	1.39463	0.68854	1.15869
1.19475	0.536008	0.614688	0.810379	0.565584	0.923241
2.00277	0.82185	0.804536	0.632677	0.804502	1.54833
0.210604	0.466077	0.744214	1.31452	0.108804	1.75904
0.575983	1.15567	0.669607	0.790221	0.72099	1.1318
1.86212	0.702983	1.16491	0.345263	0.673507	0.823622
0.908582	0.399293	0.634398	1.23986	0.393421	1.15352
1.68927	0.369763	0.721127	1.26066	0.263686	0.872576
1.42017	0.974113	0.565929	0.48017	0.353337	1.48523
1.1875	1.3774	0.843803	1.25953	1.00152	0.936421
2.35264	0.865753	0.372694	1.1918	0.401109	1.12955
2.34146	0.611664	0.331695	0.865546	0.332386	0.434416
1.39891	0.795552	1.15503		0.547708	0.600739
0.576923	0.222937	0.644845		0.606414	0.688272
2.67585	1.3774			0.480978	0.80037
0.907965	0.647135			0.833333	0.849913
1.04878	0.374539			0.170963	0.36941
0.745763	0.42827			1.50126	1.21345
0.993121	0.83321			0.52506	0.571625
1.39341	0.42827			0.396907	0.83452
0.872576	0.748815			0.13805	0.48337
0.62963	1.00126			1.19388	1.31369
1.68286				0.487677	0.505776
0.432511				0.770712	1.15743
2.90554					0.894689
1.38327					0.83871
1.05479					0.315625
0.47782					0.681492
0.244538					0.968421
1.67141					1.05034
1.18874					0.761523
1.10963					1.55319
0.351601					0.400951
0.356105					1.41348
0.239901					1.35649
0.336126					0.986503
0.592552					1.12206
0.414613					2.1752
0.501923					0.977128
0.778014					1.25928
0.60999					1.16283
1.19692					0.720354
1.63973					1.22395
1.4058					0.600545
0.642782					0.919334
					0.25063
					1.74308
					0.915025
					1.25588
					0.355212
					1.62976
					1.91713

## Sheet: 1d
CldU/IdU Ratio
HeLa-WT SiControl	HeLa-WT SiBRCA2	HeLa-CHAF1AKO SiControl	HeLa-CHAF1AKO SiBRCA2
2.14625	0.994071	0.213023	1.93294		HeLa-WT SiBRCA2			HeLa-CHAF1AKO SiControl			HeLa-CHAF1AKO SiBRCA2
0.698622	0.67024	0.671214	1.34642		vs.			vs.			vs.
0.841239	0.610951	0.284672	0.783582		HeLa-WT SiControl			HeLa-WT SiControl			HeLa-WT SiControl
0.991576	0.413261	1.62196	1.43441
0.6575	0.483309	0.849102	0.813008		Mann Whitney test			Mann Whitney test			Mann Whitney test
0.586727	0.373318	1.81146	0.683623		P value	< 0.0001		P value	< 0.0001		P value	0.5428
0.878465	0.988621	0.961974	1.10119		Exact or approximate P value?	Exact		Exact or approximate P value?	Exact		Exact or approximate P value?	Exact
0.138015	0.614138	1.56621	0.689291		P value summary	****		P value summary	****		P value summary	ns
0.382542	0.850412	1.19533	0.198839		Significantly different? (P < 0.05)	Yes		Significantly different? (P < 0.05)	Yes		Significantly different? (P < 0.05)	No
0.207692	0.392188	0.730173	0.369952		One- or two-tailed P value?	Two-tailed		One- or two-tailed P value?	Two-tailed		One- or two-tailed P value?	Two-tailed
0.7411	1.45123	0.746998	1.05308		Sum of ranks in column A,B	11684 , 8216		Sum of ranks in column A,C	9765 , 5113		Sum of ranks in column A,D	9997 , 9704
0.845628	0.533099	0.479951	0.760399		Mann-Whitney U	3065		Mann-Whitney U	2338		Mann-Whitney U	4654
0.64479	0.084071	0.185362	1.60414
0.753146	0.568849	0.729846	1.24198
0.420048	1.12568	0.799724	0.65
0.89676	0.617201	1.13544	1.02356		Kruskal-Wallis test
0.943366	0.497835	0.506601	0.722846		P value	< 0.0001
0.79375	1.09145	0.758421	0.937782		Exact or approximate P value?	Approximate
0.282609	0.47817	0.761707	0.930108		P value summary	****
0.809316	1.18977	0.591783	0.979261		Do the medians vary signif. (P < 0.05)	Yes
1.44273	0.510033	0.967896	0.174894		Number of groups	4
1.25875	0.742441	0.005254	1.33577		Kruskal-Wallis statistic	37.18
1.50766	0.65099	0.351056	0.584659
0.61213	1.17337	0.479048	1.68415		Dunn's multiple comparisons test	Mean rank diff.	Adjusted P Value
1.08054	0.800292	2.16697	1.19627
1.16676	1.67506	0.472947	0.408036		HeLa-WT SiControl vs. HeLa-WT SiBRCA2	72.87	< 0.0001
0.11246	1.64524	0.217188	2.01173		HeLa-WT SiControl vs. HeLa-CHAF1AKO SiControl	68.4	0.0001
1.33874	0.610445	0.240764	0.903087		HeLa-WT SiControl vs. HeLa-CHAF1AKO SiBRCA2	5.878	> 0.9999
1.54473	0.345833	0.536549	1.80937
2.07014	0.265896	0.933052	0.286458
0.157211	0.680851	0.404787	0.692641
1.05592	0.634593	0.625	0.795733
0.911341	0.925319	0.307578	0.681045
0.511713	0.298605	0.615643	1.07344
0.656109	0.3026	1.02906	0.692545
0.693047	0.217089	0.225508	0.407813
1.68687	0.266667	0.253536	1.46744
1.65535	0.548092	1.19765	0.33572
0.170621	2.43571	1.85145	1.26667
0.780073	0.182931	0.669197	1.96429
0.26175	0.157645	0.311565	1.62443
1.78736	0.729285	0.498818	0.112685
1.43093	0.475962	0.301378	1.65543
0.335726	0.224968	0.71414	1.05402
2.14765	0.801962	0.506562	1.58591
0.17375	0.435204	0.331808	1.57604
1.11401	0.611189	1.00581	0.549519
1.47233	0.153119	0.237299	0.716057
0.004563	0.288914	0.52056	0.818349
1.39891	0.627308	0.796223	1.34302
0.612642	0.382242	0.55875	0.472967
1.23386	1.09815	0.199731	0.961253
1.06536	0.119961	0.24625	0.494081
0.863095	0.953537	0.568102	0.010476
1.71949	0.609053	1.29306	1.01572
1.17728	0.552214	0.714801	0.40969
0.203855	0.227412	1.33869	0.409112
0.923795	1.01479	0.466063	0.45375
2.04985	0.28625	1.01911	1.48063
0.264309	0.398159	1.19978	1.12849
0.507146	1.02721	0.289331	1.48811
1.36968	0.635644	0.666667	2.31148
1.77111	0.476331	0.358042	0.778142
0.970861	0.225829	0.460192	0.73207
1.15017	0.270663	0.627407	1.52632
0.444444	0.654076	0.88835	1.02812
1.6025	0.283217	0.47084	0.35506
0.793177	2.08981	0.747688	0.084548
1.49034	0.5	0.367243	1.2969
0.66707	0.165154	0.622683	1.39097
2.74311	1.23927	0.582054	1.02345
1.46842	1.31959	0.72389	0.632653
0.231499	1.02706	1.7375	0.61984
1.05161	1	0.341549	0.746479
1.9235	0.42408		0.612697
0.746193	0.559441		0.980274
1.15196	1.00175		0.969993
0.903279	1.33252		0.985174
1.05102	0.482655		1.13373
0.996779	0.582878		1.33382
1.78594	0.550893		1.32609
1.0408	1.0774		0.890152
0.479042	0.59841		1.04437
1.42512	1.18853		0.683673
0.662942	0.169536		1.04004
1.47266	0.731778		0.96793
1.10387	0.593977		0.96035
0.621749	0.22567		1.36525
0.483629	0.28903		1.93907
1.44175	0.809563		0.104017
1.12855	1.48607		0.209548
1.70218	0.854331		1.44666
1.24611	0.522288		1.80402
1.31287	0.282542		0.491647
1.62848	0.568513		0.682119
1.11756	1.19018		1.07314
1.4169	0.234754		0.704201
0.827652	0.80751		0.877788
	0.342529		0.598972
	0.931697		1.39221
	0.979964

## Sheet: 1f
RAD51 Foci/Nucleus
HeLa SiControl NT	HeLa SICHAF1A NT	HeLa SiBRCA1 NT	HeLa SiBRCA1+CHAF1A NT	HeLa SiBRCA2 NT	HeLa SiBRCA2+SiCHAF1A NT	HeLa SiControl CPT	HeLa SiCHAF1A CPT	HeLa SiBRCA1 CPT	HeLa SiBRCA1+SiCHAF1A CPT	HeLa SiBRCA2 CPT	HeLa SiBRCA2+CHAF1A CPT		HeLa SiCHAF1A CPT			HeLa SiBRCA1 CPT			HeLa SiBRCA2 CPT
22	2	12	4	6	0	34	14	14	2	29	18		vs.			vs.			vs.
2	1	3	6	10	2	18	6	6	2	2	6		HeLa SiControl CPT			HeLa SiControl CPT			HeLa SiControl CPT
16	2	7	9	3	8	31	7	5	10	14	1
16	2	3	0	3	3	25	18	33	3	29	3		Mann Whitney test			Mann Whitney test			Mann Whitney test
3	0	17	10	0	4	27	9	11	0	1	2		P value	0.882		P value	0.0002		P value	< 0.0001
8	11	2	5	4	12	18	15	19	1	10	2		Exact or approximate P value?	Approximate		Exact or approximate P value?	Approximate		Exact or approximate P value?	Exact
10	2	0	0	0	0	28	36	11	0	2	20		P value summary	ns		P value summary	***		P value summary	****
13	6	2	9	8	3	46	19	9	2	8	16		Significantly different? (P < 0.05)	No		Significantly different? (P < 0.05)	Yes		Significantly different? (P < 0.05)	Yes
12	2	0	12	3	2	9	1	24	1	5	2		One- or two-tailed P value?	Two-tailed		One- or two-tailed P value?	Two-tailed		One- or two-tailed P value?	Two-tailed
3	2	1	18	1	20	24	9	31	1	14	1		Sum of ranks in column B,G	12170 , 12361		Sum of ranks in column B,D	13192 , 9175		Sum of ranks in column B,F	13072 , 6629
4	2	2	5	2	1	18	1	12	2	11	6		Mann-Whitney U	6033		Mann-Whitney U	3922		Mann-Whitney U	2624
24	0	6	9	7	1	30	6	8	0	17	18
8	7	0	7	7	0	20	12	16	2	10	16		HeLa SiBRCA1+SiCHAF1A CPT			HeLa SiBRCA2+SiCHAF1A CPT
9	1	0	13	4	4	18	6	22	4	19	12		vs.			vs.
4	13	0	1	2	22	19	1	32	0	6	6		HeLa SiBRCA1 CPT			HeLa SiBRCA2 CPT
4	8	2	0	0	6	13	8	32	1	13	1
5	3	0	5	4	3	11	31	1	0	32	8		Mann Whitney test			Mann Whitney test
2	8	4	1	5	3	21	6	21	5	9	4		P value	0.027		P value	0.4991
4	13	0	6	9	6	1	34	23	4	35	13		Exact or approximate P value?	Approximate		Exact or approximate P value?	Exact
7	10	0	2	3	5	15	12	22	0	26	3		P value summary	*		P value summary	ns
4	5	1	5	0	1	20	9	30	1	2	6		Significantly different? (P < 0.05)	Yes		Significantly different? (P < 0.05)	No
3	1	1	5	2	5	11	6	18	2	13	0		One- or two-tailed P value?	Two-tailed		One- or two-tailed P value?	Two-tailed
0	0	5	12	1	12	22	29	17	0	19	12		Sum of ranks in column D,E	14242 , 13019		Sum of ranks in column F,H	7946 , 8891
2	3	5	5	1	0	31	1	2	5	23	1		Mann-Whitney U	5638		Mann-Whitney U	3941
6	0	11	3	0	0	23	9	10	0	19	5
0	11	8	4	2	0	31	47	10	4	23	15
4	13	9	1	2	11	25	16	0	6	22	0		Kruskal-Wallis test
4	3	2	1	5	2	16	37	4	2	24	1		P value	< 0.0001
2	1	10	3	0	6	25	7	7	0	10	3		Exact or approximate P value?	Approximate
10	2	8	0	2	19	17	3	32	2	1	6		P value summary	****
4	6	0	23	14	3	19	4	23	1	2	16		Do the medians vary signif. (P < 0.05)	Yes
8	3	2	8	3	0	27	6	2	6	0	6		Number of groups	12
4	1	4	4	3	9	22	17	37	7	1	2		Kruskal-Wallis statistic	281.9
3	1	3	21	6	12	22	4	1	0	5	5
3	0	2	38	2	4	27	13	19	1	5	2		Dunn's multiple comparisons test	Mean rank diff.	Adjusted P Value
0	0	5	10	3	1	19	14	8	2	43	0
1	1	12	21	4	1	24	0	12	0	14	2		HeLa SiControl CPT vs. HeLa SiCHAF1A CPT	11.88	> 0.9999
2	1	0	24	5	3	11	48	1	7	15	11		HeLa SiControl CPT vs. HeLa SiBRCA1 CPT	125	0.0052
7	2	9	19	2	2	9	64	2	1	8	2		HeLa SiControl CPT vs. HeLa SiBRCA2 CPT	204.2	< 0.0001
6	10	3	12	6	2	4	12	13	2	4	8		HeLa SiBRCA1 CPT vs. HeLa SiBRCA1+SiCHAF1A CPT	284.5	< 0.0001
8	2	2	6	3	19	9	18	20	0	10	2		HeLa SiBRCA2 CPT vs. HeLa SiBRCA2+SiCHAF1A NT	108.8	0.1203
4	1	1	4	10	18	1	23	18	2	21	4
14	3	4	9	2	14	2	10	3	1	5	13
5	2	8	13	11	25	4	28	27	1	2	3
2	13	16	6	6	3	2	14	13	8	1	1
5	12	0	4	2	6	14	4	8	4	6	2
5	9	12	13	0	30	1	6	4	2	7	5
1	17	1	12	9	5	15	11	8	0	0	0
0	3	18	6	12	17	17	26	8	5	13	8
7	20	6	11	0	19	5	10	30	15	6	0
	1	7	34	6	3	8	21	0	9	10	4
	10	13	6	10	26	13	20	10	12	2	16
	7	10	7	4		17	19	9	0	18	34
	2	6	8	8		33	8	13	3	27	12
	2	5		9		29	22	6	7	1	9
		11		5		4	38	8	0	13	14
		9		3		10	13	7	1	2	25
		5		9		14	27	9	1	4	13
				0		5	4	20	4	2	15
				2		19	12	26	0	6	25
				2		6	36	6	6	14	4
				4		11	13	13	1	23	31
						31	31	5	0	16	15
						17	35	22	1	23	10
						6	14	12	8	12	28
						9	21	18	5	4	41
						19	9	2	20	13	8
						8	22	3	2	18	38
						28	43	19	0	0	13
						9	17	9	1	7	3
						7	3	20	0	3	40
						15	28	31	10	3	18
						0	12	18	16	16	35
						12	8	10	0	9	17
						16	22	4	2	10	14
						22	45	2	1	0	11
						6	9	24	4	1	17
						24	13	4	16	2	48
						17	13	16	0	5	12
						16	14	0	4	6	25
						7	61	0	2	15	21
						33	45	1	13	0	22
						26	31	1	16	3	19
						25	17	2	3	10	16
						28	36	11	26	8	8
						36	25	11	10	5	12
						32	19	19	2	3	10
						14	17	23	14	2	4
						31	18	8	5	7	16
						8	23	9	10		9
						40	36	36	1		21
						36	8	15	0		22
						16	11	15	6		35
						25	23	31	5		14
						10	23	18	6
						26	16	11	3
						12	28	11	0
						11	35	7	1
						22	30	6	5
						20	14	2	2
						11	33	25	3
						29	27	10	2
						16	11		5
						25	28		4
						36	22		2
						28	48		2
						35	15		6
						22	30		3
						12	33		13
							18		3
							28		9
							17		1
									8
									5
									13
									17
									4
									19
									16
									9
									7

## Sheet: 1g
CldU/IdU Ratio
HeLa-WT SiControl	HeLa-WT SiControl	HeLa-WT SiControl+B02	HeLa-BRCA2KO SiControl	HeLa-BRCA2KO SiContro+B02	HeLa-BRCA2KO SiE2F7	HeLa-BRCA2KO SiE2F7+B02	HeLa-BRCA2KO SiCHAF1A	HeLa-BRCA2KO SiCHAF1A+B02
	1.16326	0.818372	0.405294	0.860904	0.900324	0.908901	0.466389	0.901724		HeLa-WT SiControl+B02			HeLa-BRCA2KO SiControl			HeLa-BRCA2KO SiE2F7			HeLa-BRCA2KO SiE2F7+B02			HeLa-BRCA2KO SiCHAF1A+B02
0.433546	1.17299	1.19492	0.514768	0.686413	1.08955	1.71184	0.712025	1.00891		vs.			vs.			vs.			vs.			vs.
1.84072	0.964695	1.25677	0.646519	0.870089	1.39286	1.02915	0.622474	1.08995		HeLa-WT SiControl			HeLa-WT SiControl			HeLa-BRCA2KO SiControl			HeLa-BRCA2KO SiE2F7			HeLa-BRCA2KO SiCHAF1A
1.63337	0.879652	1.13646	0.538631	1.15385	0.630459	0.89589	0.827957	1.24212
1.65743	0.940437	1.05866	0.517519	0.734501	1.29043	0.658828	0.461372	1.67016		Mann Whitney test			Mann Whitney test			Mann Whitney test			Mann Whitney test			Mann Whitney test
1.1731	0.778827	0.698138	0.479272	1.12723	0.790607	0.971328	0.560374	0.417085		P value	< 0.0001		P value	< 0.0001		P value	< 0.0001		P value	< 0.0001		P value	0.9843
0.719844	1.05475	1.70518	0.525093	1.05938	0.918283	1.05676	0.787577	1.54511		Exact or approximate P value?	Exact		Exact or approximate P value?	Exact		Exact or approximate P value?	Exact		Exact or approximate P value?	Exact		Exact or approximate P value?	Exact
2.71732	0.680036	0.779767	0.546174	0.688784	0.868783	0.933615	1.4983	0.851222		P value summary	****		P value summary	****		P value summary	****		P value summary	****		P value summary	ns
1.67926	0.739362	0.941931	0.778744	0.9425	1.28302	0.439441	0.758703	0.3812		Significantly different? (P < 0.05)	Yes		Significantly different? (P < 0.05)	Yes		Significantly different? (P < 0.05)	Yes		Significantly different? (P < 0.05)	Yes		Significantly different? (P < 0.05)	No
0.152101	0.699943	0.726729	0.575773	0.617619	0.735658	0.835967	1.02787	0.880322		One- or two-tailed P value?	Two-tailed		One- or two-tailed P value?	Two-tailed		One- or two-tailed P value?	Two-tailed		One- or two-tailed P value?	Two-tailed		One- or two-tailed P value?	Two-tailed
1.39014	0.864601	0.739362	1.01913	1.68806	0.858416	0.811555	1.68092	1.17366		Sum of ranks in column A,B	6886 , 4440		Sum of ranks in column A,C	7831 , 3494		Sum of ranks in column C,E	3702 , 7623		Sum of ranks in column E,F	6956 , 4369		Sum of ranks in column G,H	5668 , 5657
2.14161	0.749809	0.613051	0.689441	0.984347	0.907958	1.15112	1.23496	0.687885		Mann-Whitney U	1590		Mann-Whitney U	644		Mann-Whitney U	852		Mann-Whitney U	1519		Mann-Whitney U	2807
0.971865	0.943067	1.37204	0.62365	0.714074	0.965661	0.486715	0.802561	0.822113
0.362286	0.814679	0.887898	0.623733	0.783019	1.09394	0.698231	1.41068	1.0602
1.01061	1.05242	1.53255	0.474513	2.13527	1.03557	0.554715	0.428571	1.05486		Kruskal-Wallis test
1.10128	1.01655	1.17772	0.527322	0.340689	0.665789	1.59281	0.776506	1.04402		P value	< 0.0001
1.95582	1.19231	1.10848	0.692517	1.38276	0.543541	1.09684	0.09838	0.735876		Exact or approximate P value?	Approximate
1.57912	0.697937	0.873262	0.54465	1.58546	1.13677	1.31413	1.30948	0.83121		P value summary	****
2.35717	0.917983	1.77183	0.247757	1.40585	1.49952	0.687213	0.885246	1.19849		Do the medians vary signif. (P < 0.05)	Yes
0.901566	1.08789	0.867251	0.619273	0.763571	1.00688	0.652636	1.17114	0.910581		Number of groups	7
1.28129	0.833333	0.98318	0.642037	0.834983	0.711563	2.01978	0.964058	0.903562		Kruskal-Wallis statistic	112.6
0.749	0.81969	0.732722	0.845006	0.775641	1.51316	1.01731	1.25303	1.31629
1.11534	0.836017	1.15253	0.398295	0.639198	1.06331	1.09967	0.66056	1.75773		Dunn's multiple comparisons test	Mean rank diff.	Adjusted P Value
1.54213	0.953372	1.01071	0.494949	1.15366	1.11325	0.507882	0.458561	1.33272
1.50116	1.15358	1.01712	0.556822	1.03659	1.0893	0.475869	0.546056	1.13051		HeLa-WT SiControl vs. HeLa-WT SiControl+B02	117.4	< 0.0001
1.08163	1.05418	0.966335	0.614996	0.973475	0.675567	1.03178	0.887548	0.701331		HeLa-WT SiControl vs. HeLa-BRCA2KO SiControl	198.4	< 0.0001
1.29363	1.05851	1.25066	0.574868	0.868889	0.777568	0.546174	0.510307	0.875		HeLa-BRCA2KO SiControl vs. HeLa-BRCA2KO SiE2F7	-181.5	< 0.0001
0.707359	1.09234	0.789785	0.856241	0.958118	1.24771	0.778744	1.04662	0.831358		HeLa-BRCA2KO SiControl vs. HeLa-BRCA2KO SiCHAF1A	-166.1	< 0.0001
0.968872	1.1289	0.673969	1.04915	1.3437	1.23775	0.575773	1.00891	0.859561		HeLa-BRCA2KO SiE2F7 vs. HeLa-BRCA2KO SiE2F7+B02	119.3	< 0.0001
1.08229	1.79088	1.18654	0.797146	1.19175	1.31446	1.01913	1.08995	0.93934		HeLa-BRCA2KO SiCHAF1A vs. HeLa-BRCA2KO SiCHAF1A+B02	-11.73	> 0.9999
0.961085	1.17647	1.25245	0.487251	0.837709	1.14434	0.689441	1.24212	1.12354
1.00512	0.960334	0.566698	0.540206	0.966819	1.95057	0.62365	1.67016	1.0201
0.931166	0.798748	0.563369	0.254561	0.988175	1.17701	0.623733	1.09234	0.875306
1.22466	0.969178	0.354034	0.905941	0.805258	1.42013	0.474513	1.1289	1.07723
1.75254	0.773992	0.599407	0.847527	0.833558	0.964549	0.527322	1.79088	1.06753
2.38917	0.767296	0.399018	0.832317	0.996573	0.264009	0.692517	1.17647	0.847458
	1.2	0.719055	0.906695	1.30466	1.15537	0.54465	0.584551	1.20374
0.896386	0.867897	0.655128	0.952247	1.49064	1.0541	0.766692	1.19492	1.03661
1.05444	1.18537	0.741955	0.931909	0.956356	1.48804	0.628233	1.25677	1.13418
1.98829	0.544411	0.668821	0.738571	0.844534	1.76181	0.95	1.13646	1.07491
0.858179	1.57692	0.515853	0.684765	1.07106	0.905393	0.825744	1.05866	0.896595
1.64094	0.724558	0.458131	0.731145	1.06994	1.31163	0.73003	0.698138	0.827476
1.48353	0.935374	0.521143	0.89168	1.11169	0.713027	0.678497	1.04212	1.5698
1.49296	0.728415	0.521583	0.850275	0.737179	2.10398	0.63319	1.02672	0.683673
1.54371	0.942457	0.802372	0.891327	1.12287	1.25878	1.28736	0.854167	1.17782
0.953459	0.948678	0.412179	0.711283	0.741654	0.908342	0.669246	0.917505	0.85213
0.936321	1.38183	0.658485	0.902824	0.981163	0.914894	0.799837	0.934498	0.762777
1.2139	1.22678	0.720472	0.764359	0.920877	0.864478	0.65304	0.894465	0.799375
1.30332	1.34779	0.543097	0.600832	1.47337	0.694268	0.836946	1.15298	0.856742
0.582325	1.16795	0.602814	0.75415	1.08206	1.11989	0.735831	0.880756	1.29713
0.616927	1.89388	0.827519	0.827256	0.840589	1.12024	0.752998	1.25252	0.944285
2.25605	0.908422	0.68881	0.815303	0.767499	0.906189	0.857143	1.32538	0.743172
2.53693	0.821181	0.835793	0.854662	0.720434	0.601452	0.880342	0.918664	0.907533
1.09662	0.863007	1.08244	0.680531	0.486327	0.706089	0.756098	0.974082	0.669997
1.50485	1.18354	0.883253	0.622525	0.912494	0.839935	0.784774	1.37195	1.15034
0.173241	0.837459	0.753659	0.87037	0.911839	0.721222	0.597549	1.13717	1.07067
1.5289	1.18478	0.98827	0.530917	0.847547	0.595523	0.665861	1.08418	1.15955
2.04337	0.896118	1.16621	0.73138	0.94324	0.905101	1.2023	0.904509	1.11441
2.37973	1.78982	0.896792	0.667101	0.981112	0.95864	0.789216	0.82669	0.934383
2.60265	0.842623	0.729788	0.596719	1.0446	1.04926	0.799632	0.938571	1.21539
1.45044	1.05943	0.910953	0.714421	0.83912	0.968351	0.868881	0.927815	0.908465
0.82005	0.91498	0.807343	0.895215	0.781015	0.998403	0.817204	1.5187	0.961466
2.6895	0.896217	0.53415	0.737241	0.951081	0.819554	0.784427	1.20524	0.774468
1.84252	1.2136	0.608369	0.713712	0.767875	0.863826	0.683656	0.401816	2
1.25317	1.347	1.57565	0.699426	1.01052	1.07853	0.427602	1.00456	0.823353
0.460437	1.95938	0.892196	0.539645	1.19521	0.976023	0.936401	0.8878	0.931691
0.934043	1.18929	0.76893	0.658314	0.923149	0.944007	0.681752	1.07765	0.711405
1.1766	1.27177	0.566408	0.685013	0.937255	0.884664	0.63578	1.11647	0.843313
1.1747	1.46884	0.667011	0.702381	0.817857	0.866178	0.707179	0.791124	0.954094
0.983032	0.823151	0.675127	0.938356	0.897624	1.21166	0.681034	0.849057	0.838276
3.05087	1.04816	0.408284	0.912709	0.912946	0.868035	0.815721	0.91371	0.942457
0.936034	0.89277	0.805888	0.627047	1.05426	0.731518	0.731681	0.790032	0.909613
1.33473	1.02648	0.532549	0.759116	1.06725	0.786154	0.697062	0.726016	0.989144
1.26866	1.08386	0.525	0.679547	0.97235	1.03275	0.941572	1.12879	0.832304
1.47581	1.70363	0.531746	0.452623	0.914449	0.946012	0.642325	1.06817	0.901367
1.04986	0.585925	0.160648	2.85126	2.63655
1.5466	1.29495	0.643213	1.61076	0.393528
1.03831	0.972665	1.01569	1.23497	1.14615
0.209348	0.633779	1.73012	1.58494	2.3653
2.13068	1.02252	2.15456	2.87202	0.4341
0.759467	1.05544	1.21867	2.35182	0.90027
1.35935	0.807978	1.04157	1.82305	0.873805
1.7593	1.36829	0.583936	1.36964	0.657249
1.41727	1.05059	0.471486	0.956162	2.98517
1.27542	1.33485	0.519586	1.60854	0.848485
1.01078	0.7621	0.34447	0.859046	0.746109
2.92128	0.344358	0.835432	1.72244	1.06448
1.12149	0.625177	0.900277	2.60141	1
2.26778	2.45881	0.478723	0.166806	1
1.35714	1.11356	0.742433	1.20072	0.321043
1.69294	0.993884	1.05307	1.71634	1.06426
1.69385	1.14286	0.986517	1.2755	0.806832
1.4912	0.795689	0.197336	1.45242	1.30291
1.25426	0.754753	0.973392	1.48479	1.75395
1.17591	3.05106	0.625709	1.2981	2.04481
0.590963	0.342311	1.29102	0.97551	0.405013
0.572748	1.74652	0.773333	1.21552	2.04363
1.15993	1.4291	0.677732	1.39104	1.57787
0.907216	2.70813	0.786932	0.936288	0.8591
2.6361	0.256311	0.693355	1.034	0.573326
1.26828	0.147982	1.39314	1.12725	1.26873
2.09671	0.895305	0.946961	0.25244	0.789328
0.252201	1.73477	1.1919	1.20321	0.987421
0.523952	2.1768	1.51611	0.764223	1.61595
1.0915	1.01293	1.22838	2.04976	1.88912
0.963918	0.755125	0.425751	0.772637	1.84512
0.657534	0.810555	1.57003	1.20642	1.2201
0.555234	0.47512	1.10739	1.08127	2.03687
0.299571	0.277919	0.743279	1.84791	1.02259
0.71374	1.06326	0.726324	0.757985	0.984285
0.678914	0.66876	1.9357	2.04976	1.65869
1.38357	0.63135	2.00185		1.92039
0.751048	2.99183	0.765409		1.37398
1.3021	1.7822	0.539321		1.92039
0.186253	1.67334	0.145542		0.625096
0.972672	1.23648	0.631485
0.749708	0.103955	1.25067
0.830243	0.252761	0.835681
0.721823	1.67351	0.590343
1.94975	0.834774	0.530693
2.48611	1.12838	0.813111
1.59621	0.40794	0.527027
1.59259	1.31911	0.750733
0.818558	1.06791	0.472452
	1.82431	0.752658
	1.21429	0.667436
	0.12858	0.526694
	0.149855	0.515411
	0.351751	0.641791
	0.195279	0.986696
	2.36761	0.999435
	1.09434	0.527934
	0.890526	0.711241
	0.20776	0.774737
	0.792802	0.862862
	0.530225	0.899364
	0.923077	0.687067
	2.08475	0.616893
	1.27228	0.724967
	0.189156	0.65272
	1.42549	0.434224
	0.782065	0.416424
	1.13858	0.780384
	0.875458
	0.655852
	0.153603
	0.656646
	0.263862
	0.594474
	1.14622
	1.21372
	1.07972
	1.84037

## Sheet: 1h
CldU/IdU Ratio
293T-WTQ	293T-WT SiControl+B02	293T-CHAF1AKO#1 SiControl	293T-CHAF1AKO#1 SiBRCA2	293T-CHAF1AKO#1 SiBRCA2+B02
0.761072	0.350666	0.45493	0.72155	1.17995		293T-WT SiControl+B02			293T-CHAF1AKO#1 SiControl			293T-CHAF1AKO#1 SiBRCA2				293T-CHAF1AKO#1 SiBRCA2+B02
1.61648	1.83746	0.801966	1.16079	0.986885		vs.			vs.			vs.				vs.
0.3619	0.390689	0.303994	0.86835	0.642384		293T-WT SiControl			293T-WT SiControl			293T-WT SiControl				293T-WT SiControl
0.45493	0.569767	1.09894	1	1.24053
0.076561	0.950442	0.969933	1.04062	1.03497		Mann Whitney test			Mann Whitney test			Mann Whitney test				Mann Whitney test
0.949758	0.22109	1.61795	1.75095	0.886199		P value	< 0.0001		P value	< 0.0001		P value		0.5173		P value	0.4733
1.11489	0.422203	0.723457	1.28554	0.754098		Exact or approximate P value?	Approximate		Exact or approximate P value?	Approximate		Exact or approximate P value?		Approximate		Exact or approximate P value?	Approximate
1.04787	0.677719	0.665899	0.22915	0.965517		P value summary	****		P value summary	****		P value summary		ns		P value summary	ns
1.20527	0.739733	1.13525	1.1597	0.976699		Significantly different? (P < 0.05)	Yes		Significantly different? (P < 0.05)	Yes		Significantly different? (P < 0.05)		No		Significantly different? (P < 0.05)	No
0.191834	0.237897	0.572901	1.27975	0.802538		One- or two-tailed P value?	Two-tailed		One- or two-tailed P value?	Two-tailed		One- or two-tailed P value?		Two-tailed		One- or two-tailed P value?	Two-tailed
0.315672	0.490019	0.568157	1.30313	1.75182		Sum of ranks in column A,G	13530 , 10123		Sum of ranks in column A,B	13601 , 10489		Sum of ranks in column A,C		11324 , 14102		Sum of ranks in column A,D	10501 , 11444
0.976385	0.342357	0.807692	0.472558	1.31373		Mann-Whitney U	3568		Mann-Whitney U	3703		Mann-Whitney U		5968		Mann-Whitney U	5145
1.02865	0.933255	1.50683	1.18609	1.51532
0.916752	0.98224	0.33871	1.30865	0.536247
2.05306	0.235004	0.939063	0.149453	1.86563		Kruskal-Wallis test
0.535117	0.933255	1.12999	0.954717	1.74141		P value	< 0.0001
0.299523	0.494067	0.348614	1.05011	1.48148		Exact or approximate P value?	Approximate
0.674157	0.500809	0.823062	1.49505	1.26492		P value summary	****
1.22673	0.342357	1.39354	0.939597	0.433687		Do the medians vary signif. (P < 0.05)	Yes
1.05436	0.237897	0.763062	1.15517	1.13496		Number of groups	7
0.818687	0.480633	0.527835	1.05125	1.33874		Kruskal-Wallis statistic	80.65
1.86979	0.800287	1.5	1.27273	0.78327
1.11234	1.2914	0.870561	1.02644	1.68623
1.07089	0.447705	0.525676	0.847902	1.32344		Dunn's multiple comparisons test	Mean rank diff.	Adjusted P Value
1.73423	0.450704	0.700925	0.332068	0.96426
1.26734	1.24133	0.944595	1.6	1.73561		293T-WT SiControl vs. 293T-WT SiControl+B02	146.8	< 0.0001
0.22	0.802956	0.545866	0.905977	1.30315		293T-WT SiControl vs. 293T-CHAF1AKO#1 SiControl	139.5	< 0.0001
1.73423	0.937616	2.45635	0.647391	1.12835		293T-WT SiControl vs. 293T-CHAF1AKO#1 SiBRCA2	-15.1	> 0.9999
1.15318	1.39489	0.806723	0.880745	1.11875		293T-WT SiControl vs. 293TCHAF1AKO#1 SiBRCA2+B02	-19.31	> 0.9999
0.300847	1.6961	0.219424	1.02356	0.589552
0.906598	0.495875	0.612022	0.496144	0.760542
0.886971	0.159629	0.285417	0.880745	0.142188
0.9158	0.447705	0.450567	1.13081	0.932945
0.763383	0.152699	0.229866	1.26723	1.08906
0.520974	1.39489	0.264117	0.780014	0.410036
1.17326	0.590171	0.773585	0.300546	1.33981
1.48644	0.685575	0.600457	0.496144	1.18269
1.11822	0.864094	0.755614	0.945626	0.605296
0.877395	0.377393	0.233825	1.35543	1.29167
0.908297	0.212037	0.666667	1.61659	0.781428
0.840764	0.810167	0.488011	0.628645	1.33859
0.95502	1.34724	0.990157	1.14716	0.969536
0.380853	0.384663	1.37887	0.857837	1.85875
1.14882	1.27347	0.943425	1.37746	1.23917
1.20477	0.914909	0.35397	0.937866	0.458688
0.552516	0.426184	0.682728	1.3455	0.473605
1.01235	0.305556	0.798573	0.143141	1.05754
1.57856	0.115133	0.775433	0.280272	1.56902
0.94843	0.588336	0.310417	0.884058	0.825261
0.695817	0.611872	0.498908	0.015192	1.89647
0.568575	0.151581	0.397569	0.743274	0.49728
1.2252	0.548549	0.481077	1.34848	1.26607
0.737505	0.560333	1.05208	1.40044	0.334081
1.16328	1.12324	0.494125	0.927126	0.496807
1.52708	1.03879	0.836102	0.781421	1.88525
0.324707	0.597049	0.698873	0.436609	0.464126
0.908322	0.452769	0.579793	0.273817	0.260456
0.87024	0.121186	0.548885	0.771599	0.28201
0.835679	0.456233	1.22209	1.0592	0.613354
0.860817	0.394207	0.318036	0.770938	1.50156
2.26676	0.114501	0.771129	0.889213	0.723799
0.925483	0.26725	1.66637	0.457393	0.789413
1.2601	0.745253	1.18182	1.26457	0.842319
1.07842	1.84314	0.54702	0.189125	0.666667
2.29627	0.545376	0.552316	0.769159	0.071346
0.29771	0.608658	0.374317	1.07089	1.03522
1.6571	0.1952	0.266376	1.18772	0.736152
0.944882	0.792671	0.235521	1.07891	1.65553
0.409634	0.541063	0.66875	1.9843	0.913692
1.49005	0.760222	0.498851	2.70437	1.23068
0.987179	0.99683	0.463959	0.875882	1.54098
0.859756	0.541063	0.926749	0.931373	0.798214
1.21534	0.790189	0.792472	1.1035	0.377581
0.511758	0.689383	0.290875	1.20908	0.264368
0.598504	0.191252	0.554374	0.431481	0.80536
0.879883	0.663532	1.67679	1.35953	1.3377
1.15271	0.478956	0.821749	1.31193	0.318306
0.997781	0.717391	1.2012	0.845154	0.501901
0.725287	1.18232	0.518219	0.437158	0.462617
0.923383	0.673274	0.660066	1.39392	1.22863
1.87578	0.705722	0.282759	0.75718	1.50455
1.13047	1.31358	0.852989	1.38739	0.712644
2.36685	0.292111	0.430357	0.93586	2.425
1.06357	1.36662	0.576159	1.04918	0.613122
1.87833	0.844668	0.6575	0.776699	0.945355
1.82381	0.557178	0.177498	1.37609	1.9206
0.396954	0.809302	1.86667	0.481928	0.33092
1.11724	1.39168	0.394161	1.32605	1.85781
0.580407	0.838585	0.547695	1.31434	0.943046
0.777228	1.63415	0.140912	1.63265	1.15359
1.04726	1.7	0.323671	1.48169	0.54621
0.878139	0.261979	1.57859	0.627728	0.5
1.18449	1.29855	0.51997	0.787986	1.52855
0.930086	0.409339	0.20592	1.13125	1.19158
1.54373	1.60315	0.594595	0.531646	1.99274
0.620032	0.828397	0.290141	1.51071	0.456885
1.48227	1.53259	0.706997	1.18591	2.0038
1.08465	0.627419	0.674157	1.17647	1.66667
1.74148	0.415528	0.258124	0.647009	0.851064
1.05911	0.234529	0.276519	1.55009	1.66063
0.59901	0.751892	1.05408	1.65553	1.14078
0.975845	0.969451	0.583468	1.11017	0.797011
0.301587	0.234529	2.43519	1.21858	1.46832
	0.43617	1.09145	1.12785	1.48706
	0.620147	1.2012	0.531462	1.37931
	0.464315	1.05263	0.377035	1.50392
	0.755591	0.218593	0.453686
	1.03297	0.68521	0.908103
	0.307692	1.10628	1.14606
	0.601963	0.340608	0.882514
	0.825121	1.07193	1.21406
	0.535443	0.363817	1.91556
	1.73728	1	1.23611
	0.635	0.640187	1.47541
		0.12516	1.38319
		1.43546	0.76699
			1.09266
			2.051
			0.78926
			1.36552
			0.965779
			1.30989

## Sheet: 1i
Biotin-PARP1 PLA Signal/Nucleus
HeLa-BRCA2KO SiControl	HeLa-BRCA2KO SiControl+Mirin	HeLa-BRCA2KO SiCHAF1A	HeLa-BRCA2KO SiZRANB3	HeLa-BRCA2KO SiZRANB3+Mirin	HeLa-BRCA2KO SiZRANB3+SiCHAF1A		HeLa-BRCA2KO SiControl+Mirin			B2KO SiC			HeLa-BRCA2KO SiZRANB3
1	0.980241	1.63274	1.04939	1.33905	0.971102		vs.			vs.			vs.
1	0.980241	1.63274	1.04939	1.33905	0.971102		HeLa-BRCA2KO SiControl			HeLa-BRCA2KO SiControl			HeLa-BRCA2KO SiControl
1	0.980241	3.26547	1.04939	1.33905	0.971102
1	0.980241	3.26547	1.04939	1.33905	0.971102		Mann Whitney test			Mann Whitney test			Mann Whitney test
1	1.96048	4.89821	1.04939	1.33905	0.971102		P value	< 0.0001		P value	< 0.0001		P value	0.1235
1	1.96048	4.89821	1.04939	1.33905	0.971102		Exact or approximate P value?	Exact		Exact or approximate P value?	Exact		Exact or approximate P value?	Exact
2	1.96048	6.53095	1.04939	1.33905	1.9422		P value summary	****		P value summary	****		P value summary	ns
2	2.94072	6.53095	2.09878	1.33905	1.9422		Significantly different? (P < 0.05)	Yes		Significantly different? (P < 0.05)	Yes		Significantly different? (P < 0.05)	No
2	2.94072	8.16368	2.09878	1.33905	1.9422		One- or two-tailed P value?	Two-tailed		One- or two-tailed P value?	Two-tailed		One- or two-tailed P value?	Two-tailed
2	2.94072	8.16368	2.09878	1.33905	1.9422		Sum of ranks in column A,C	1823 , 3955		Sum of ranks in column A,E	1412 , 8179		Sum of ranks in column A,B	1902 , 2193
2	2.94072	8.16368	2.09878	1.33905	1.9422		Mann-Whitney U	742		Mann-Whitney U	331		Mann-Whitney U	821
2	2.94072	8.16368	2.09878	1.33905	1.9422
3	2.94072	8.16368	2.09878	1.33905	1.9422
3	3.92096	9.79642	2.09878	1.33905	1.9422		HeLa-BRCA2KO SiZRANB3+Mirin			HeLa-BRCA2KO SiZRANB3+SiCHAF1A
3	5.88145	11.4292	2.09878	2.6781	1.9422		vs.			vs.
3	5.88145	11.4292	3.14817	2.6781	1.9422		HeLa-BRCA2KO SiZRANB3			HeLa-BRCA2KO SiZRANB3
4	5.88145	11.4292	4.19756	2.6781	1.9422
4	6.86169	13.0619	4.19756	2.6781	2.91331		Mann Whitney test			Mann Whitney test
5	7.84193	13.0619	5.24695	2.6781	2.91331		P value	0.8488		P value	0.5467
5	7.84193	14.6946	5.24695	2.6781	2.91331		Exact or approximate P value?	Exact		Exact or approximate P value?	Exact
5	8.82217	16.3274	6.29634	2.6781	3.88441		P value summary	ns		P value summary	ns
5	8.82217	16.3274	6.29634	2.6781	3.88441		Significantly different? (P < 0.05)	No		Significantly different? (P < 0.05)	No
5	8.82217	16.3274	6.29634	2.6781	3.88441		One- or two-tailed P value?	Two-tailed		One- or two-tailed P value?	Two-tailed
5	9.80241	16.3274	6.29634	4.01715	5.82661		Sum of ranks in column B,D	2205 , 2646		Sum of ranks in column B,F	2170 , 2295
6	10.7827	16.3274	8.39512	4.01715	5.82661		Mann-Whitney U	1161		Mann-Whitney U	1020
7	10.7827	17.9601	9.44451	4.01715	5.82661
7	10.7827	17.9601	9.44451	4.01715	5.82661
7	10.7827	17.9601	9.44451	4.01715	7.76882		Kruskal-Wallis test
8	11.7629	17.9601	10.4939	4.01715	8.73992		P value	< 0.0001
8	12.7431	17.9601	12.5927	5.3562	9.71102		Exact or approximate P value?	Approximate
8	14.7036	19.5928	13.6421	5.3562	10.6821		P value summary	****
8	14.7036	19.5928	14.6915	5.3562	11.6532		Do the medians vary signif. (P < 0.05)	Yes
8	16.6641	19.5928	14.6915	5.3562	12.6243		Number of groups	6
8	20.5851	19.5928	14.6915	8.03429	12.6243		Kruskal-Wallis statistic	107
9	21.5653	19.5928	17.8396	8.03429	13.5954
9	23.5258	21.2256	17.8396	10.7124	13.5954		Dunn's multiple comparisons test	Mean rank diff.	Adjusted P Value
9	23.5258	21.2256	19.9384	10.7124	16.5087
10	24.506	22.8583	19.9384	10.7124	16.5087		HeLa-BRCA2KO SiControl vs. HeLa-BRCA2KO SiControl+Mirin	-78.95	0.0003
10	24.506	22.8583	22.0372	13.3905	17.4798		HeLa-BRCA2KO SiControl vs. HeLa-BRCA2KO SiCHAF1A	-144.5	< 0.0001
10	25.4863	22.8583	26.2347	14.7295	17.4798		HeLa-BRCA2KO SiControl vs. HeLa-BRCA2KO SiZRANB3	-27	> 0.9999
12	25.4863	22.8583	27.2841	16.0686	17.4798		HeLa-BRCA2KO SiZRANB3 vs. HeLa-BRCA2KO SiZRANB3+Mrin	8.278	> 0.9999
12	25.4863	26.1238	43.025	16.0686	18.4509		HeLa-BRCA2KO SiZRANB3 vs. HeLa-BRCA2KO SIZRANB3+SiCHAF1A	9.88	> 0.9999
12	25.4863	27.7565	51.4201	20.0857	18.4509
12	26.4665	27.7565	60.8646	21.4248	18.4509
15	26.4665	27.7565		24.1029	25.2487
16	27.4468	29.3893		25.4419	26.2198
	29.4072	29.3893		26.781	26.2198
	29.4072	32.6547		28.12	26.2198
	32.3479	32.6547		28.12	27.1909
	32.3479	35.9202		28.12	35.9308
	32.3479	37.553		33.4762
	32.3479	37.553		34.8153
	33.3282	37.553		49.5448
	38.2294	39.1857		70.9696
	40.1899	40.8184
	42.1504	40.8184
	46.0713	40.8184
	48.0318	45.7166
	49.0121	47.3494
	49.9923	47.3494
	54.8935	47.3494
		48.9821
		48.9821
		48.9821
		48.9821
		50.6148
		53.8803
		55.5131
		55.5131
		57.1458
		58.7785
		60.4113
		65.3095
		66.9422
		66.9422
		68.575
		70.2077
		71.8404
		73.4732
		78.3714
		80.0041
		83.2696
		97.9642
		99.597
		109.393
		114.292
		114.292
		119.19
		122.455
		122.455
		128.986
		135.517

## Sheet: 2b
yH2AX Nuclear Intensity (A.U.)
HeLa SiControl NT	HeLa SiCHAF1A NT	HeLa SiBRCA1 NT	HeLa SiBRCA1+SiCHAF1A NT	HeLa SiBRCA2 NT	HeLa SiBRCA2+SiCHAF1A NT	HeLa SiControl CPT	HeLa SiCHAF1A CPT	HeLa SiBRCA1 CPT	HeLa SiBRCA1+SiCHAF1A CPT	HeLa SiBRCA2 CPT	HeLa SiBRCA2+SiCHAF1A CPT		HeLa SiCHAF1A CPT			HeLa SiBRCA1 CPT			HeLa SiBRCA1+SiCHAF1A CPT			HeLa SiBRCA2 CPT			HeLa SiBRCA2+SiCHAF1A CPT
125057	15417	29079	27609	30145	13934	25239	112435	13699	125607	124423	35697		vs.			vs.			vs.			vs.			vs.
18796	20157	17623	34151	32012	16743	22774	20409	13516	69290	31187	25126		HeLa SiControl CPT			HeLa SiControl CPT			HeLa SiControl CPT			HeLa SiControl CPT			HeLa SiControl CPT
19737	16441	15588	35593	194740	43893	20444	20572	9766	62569	24200	18058
20921	18611	13525	40562	159207	15663	18102	22363	412149	15820	450581	15836		Unpaired t test			Unpaired t test			Unpaired t test			Unpaired t test			Unpaired t test
20019	23536	39219	13486	6220	18636	18185	51533	17932	20227	26424	14619		P value	0.0743		P value	< 0.0001		P value	0.8869		P value	0.0011		P value	0.1635
36115	19043	10859	9288	26913	16379	16672	26117	70760	28870	371027	20492		P value summary	ns		P value summary	****		P value summary	ns		P value summary	**		P value summary	ns
17595	16337	16407	38082	15855	17301	19710	69105	20720	47684	31252	24162		Significantly different? (P < 0.05)	No		Significantly different? (P < 0.05)	Yes		Significantly different? (P < 0.05)	No		Significantly different? (P < 0.05)	Yes		Significantly different? (P < 0.05)	No
16657	19151	12100	29683	26061	11945	131767	86650	14469	16944	13976	20658		One- or two-tailed P value?	Two-tailed		One- or two-tailed P value?	Two-tailed		One- or two-tailed P value?	Two-tailed		One- or two-tailed P value?	Two-tailed		One- or two-tailed P value?	Two-tailed
18709	18523	14602	13382	28208	21393	15324	12193	13509	14226	20775	14876		t, df	t=1.793 df=219		t, df	t=4.486 df=219		t, df	t=0.1424 df=228		t, df	t=3.305 df=196		t, df	t=1.398 df=201
22928	62712	14596	17667	53396	88191	56522	38063	13183	181076	31816	21817
13409	15661	31679	16297	27384	26598	15575	14082	11754	48625	18420	20355
19226	14211	23316	12986	17500	20462	34249	68486	7439	12038	28339	19905		ANOVA summary
18743	40627	15803	16025	15080	13121	15664	167410	115952	46264	19871	18771		F	13.53
11116	18715	14723	15998	15491	41138	33542	18992	1049935	73185	40236	25283		P value	< 0.0001
12099	82566	13608	11563	18223	27939	17737	13099	123749	12721	71178	21639		P value summary	****
11388	20919	12489	12188	21257	28431	47547	15842	520139	15020	21421	15294		Are differences among means statistically significant? (P < 0.05)	Yes
35093	46269	27538	13233	16978	15520	14910	48236	10221	15166	27118	18948		R square	0.1347
34052	287726	17533	46088	35391	21464	17294	14659	20173	14470	18214	22862
9881	32174	9772	15239	15046	21896	13548	62751	23673	39008	25738	14390		Holm-Sidak's multiple comparisons test	Mean Diff.	Adjusted P Value
16808	20057	11822	35504	35742	24820	18486	104563	22403	121900	25708	15799
10990	25015	12966	13692	9487	10675	14993	17010	522569	14353	21340	17050		HeLa SiControl CPT vs. HeLa SiCHAF1A CPT	-17881	0.4322
23267	19090	9821	11985	14376	20142	13733	17698	15913	41879	26102	17366		HeLa SiControl CPT vs. HeLa SiBRCA1 CPT	-102672	< 0.0001
12822	22430	18888	16579	15580	20570	18663	242949	375426	13813	135195	84738		HeLa SiControl CPT vs. HeLa SiBRCA1+SiCHAF1A CPT	1035	0.9358
19003	492129	34416	13056	14996	11230	147936	17785	82819	75874	25012	14862		HeLa SiControl CPT vs. HeLa SiBRCA2 CPT	-41716	0.0109
21014	135041	15375	10308	98639	10655	24551	16933	649509	89664	115216	17878		HeLa SiControl CPT vs. HeLa SiBRCA2+SiCHAF1A CPT	10215	0.7036
6738	27580	17615	30744	17312	14146	24770	130994	15134	38674	376988	38653
13002	31669	35739	24032	14707	16020	25832	26611	11814	136638	252221	15660
17842	67598	17314	9655	27834	15444	17206	139808	15391	93997	89750	15449
21006	16735	37354	14865	13471	17403	22843	59298	15571	15495	23679	15533
16674	16215	29231	16417	24239	22353	14142	17662	261643	31500	30817	41171
22708	12943	12902	35954	31769	19893	22243	25252	67120	48590	19857	90407
16522	31542	24635	36099	27569	27431	102011	20276	30508	14965	23559	56614
15333	20280	13060	12467	27130	52244	36680	47261	611168	12604	105251	9588
13431	19339	13498	45317	30301	32197	19312	19222	17390	16598	21434	29039
14164	19429	30948	22882	21653	18608	21515	57793	354636	41167	31856	15726
12921	15725	22954	17681	16785	19748	155592	44434	232907	48504	220083	18408
13068	21851	15705	18350	18855	19166	19529	23694	186925	12791	113314	33507
13329	15998	12512	23064	16658	20785	14120	63512	15329	17865	99541	29609
15952	17955	29598	16850	16791	18888	17079	258050	7265	18521	24271	13474
13908	22743	19547	14364	16147	18354	15620	16488	11059	27599	20436	14644
13153	22019	15213	14283	14489	21428	17707	20430	110029	15247	23766	12391
17026	22918	16876	22667	17966	34084	13810	15908	214641	13107	21680	18525
15841	15104	19779	17884	27451	20602	71663	20396	7218	16623	16807	71052
17096	39589	54629	17860	16717	132047	33920	132347	1169277	31511	378407	18115
18222	28474	36578	17133	14574	20135	97759	19504	16894	37806	19719	11177
10510	21405	15310	22889	29124	9831	49533	16525	16838	16711	148851	13095
15505	14298	15039	20863	17479	35701	14080	16241	13620	21272	368167	16819
14737	27210	18390	18483	42698	13396	108297	21786	16037	16159	18925	14870
26843	19752	15645	13232	29553	46132	45553	235004	64486	35402	114104	126895
22538	67400	15734	25627	15109	16202	11693	24067	225468	44046	113152	15493
	17884	105955	25136	15157	16907	74727	563879	10981	33647	115428	18633
	132571	13977	40449	178699	15673	140418	18358	14562	50720	29669	35617
	22516	14334	11305	14530		109818	18250	164005	27756	26530	93065
	39768	15390	21796	18455		137357	19892	15297	141513	416422	160771
	77381	15047		26537		516593	21031	203321	41812	26887	18217
		17562		17374		21174	21026	288570	10602	386921	80006
		24230		17946		64069	20547	15279	148806	38407	14711
		15310		16096		80632	32280	21171	7707	319351	8607
				68375		18665	26100	584653	46227	9464	13191
				24345		25295	19358	663221	17662	21661	18022
				19985		49398	172986	17567	25714	21171	13400
				29568		26467	15499	16830	17859	26555	26588
						45070	19529	13677	25475	21043	22229
						25040	88134	730597	32773	25951	18277
						11320	20118	14322	31864	27299	168917
						32590	254688	13118	31178	116194	59406
						72773	18786	254072	58933	153903	151762
						35623	17770	855122	16014	25568	71156
						229321	51073	557235	13472	19588	15479
						26491	18766	18680	22685	76828	23809
						17125	28031	539108	14954	109354	25114
						66233	19296	30767	67703	12748	25910
						31345	18619	20859	38425	49520	21426
						17731	15230	20537	5509	23850	23166
						19003	17763	21153	24105	241766	27400
						21518	114216	24011	9757	21606	17143
						23570	18749	139636	17024	58945	148554
						22978	17562	11922	83200	15131	76052
						23727	16615	19098	6245	370244	17141
						22837	62021	19424	44834	66555	93953
						17974	226568	17234	13893	50775	24238
						21965	26932	37535	14829	15280	13835
						38410	22382	14439	124546	106496	13744
						32944	62394	20511	15659	87582	20469
						21146	20868	331524	21953	102768	23936
						21809	345869	412329	160523	25023	12118
						22642	18997	31657	40910	25607	73236
						23763	18904	28743	139743	14579	37065
						81829	19054	420117	15192	20260	108527
						18927	153133	28182	223935		41897
						202680	138209	28693	12794		18143
						20954	16372	300532	12339		47056
						28527	26772	25914	14623		15783
						20291	24592	32210	13318		27739
						18432	23554	23903	20364
						17400	31910	104788	18104
						11414	107317	149262	8645
						15277	101026	394312	16037
						18625	17124	21284	18836
						19246	35479	23144	121788
						194483	260389	64245	105548
						106417	89308	85486	16722
						18446	14830	23139	15628
						17393	149606	18339	22325
						32933	22047	176138	72555
						20575	175366	21121	12186
						16491	22352	20477	57954
						47783	87907	187892	15974
						14224	222989	23806	237499
							17055	25646	13031
							21402	19326	51714
							16770	282235	13118
									14426
									39003
									31836
									91039
									13357
									106700
									13451
									30214
									199792

## Sheet: 2d
Tail Moment
HeLa SiControl CPT	HeLa SiCHAF1A CPT	HeLa SiBRCA1 CPT	HeLa SiBRCA1+CHAF1A CPT	HeLa SiBRCA2 CPT	HeLa SiBRCA2+CHAF1A CPT		HeLa SiCHAF1A CPT			HeLa SiBRCA1 CPT			HeLa SiBRCA1+CHAF1A CPT			HeLa SiBRCA2 CPT			HeLa SiBRCA2+CHAF1A CPT
0	0	0	0	0	0.04286		vs.			vs.			vs.			vs.			vs.
0	0.002119	0	0	0.219945	0.050437		HeLa SiControl CPT			HeLa SiControl CPT			HeLa SiBRCA1 CPT			HeLa SiControl CPT			HeLa SiBRCA2 CPT
0.292323	0.108089	0	0.209894	0.300388	0.477551
0.310771	0.185732	0	0.871098	0.663769	1.20982		Unpaired t test			Unpaired t test			Unpaired t test			Unpaired t test			Unpaired t test
0.398856	0.260285	0	0.936297	1.31753	16.7418		P value	0.0034		P value	< 0.0001		P value	0.0003		P value	< 0.0001		P value	0.0041
0.113726	0.59068	0	1.54963	2.74526	16.8136		P value summary	**		P value summary	****		P value summary	***		P value summary	****		P value summary	**
6.07391	0.884739	0	2.1647	3.5459	0.118603		Significantly different? (P < 0.05)	Yes		Significantly different? (P < 0.05)	Yes		Significantly different? (P < 0.05)	Yes		Significantly different? (P < 0.05)	Yes		Significantly different? (P < 0.05)	Yes
9.18538	1.10897	0	2.51622	9.50044	0.613588		One- or two-tailed P value?	Two-tailed		One- or two-tailed P value?	Two-tailed		One- or two-tailed P value?	Two-tailed		One- or two-tailed P value?	Two-tailed		One- or two-tailed P value?	Two-tailed
10.4411	1.75378	0	2.92224	15.6192	0.812665		t, df	t=2.960 df=247		t, df	t=6.106 df=278		t, df	t=3.709 df=257		t, df	t=5.112 df=249		t, df	t=2.903 df=188
7.70211	4.11383	0	3.31191	10.7443	1.39062
8.60949	4.76272	4e-06	3.40289	12.9853	1.44503
13.6777	7.43898	0.000434	3.62325	20.3008	8.24093		ANOVA summary
9.66083	9.29646	0.000576	4.19693	10.0762	11.0422		F	10.84
4.9577	13.3159	0.011194	6.00162	13.4497	15.994		P value	< 0.0001
9.31857	17.4462	0.011328	6.55323	36.0516	16.2893		P value summary	****
14.4187	26.3553	0.013845	6.79701	0.043657	24.1541		Are differences among means statistically significant? (P < 0.05)	Yes
43.8829	0.120484	0.025216	11.9065	0.63363	0		R square	0.07263
0.061253	0.321017	0.027308	16.2009	2.05453	0.107876
0.331579	1.22616	0.027517	17.5644	2.42139	0.25431		Holm-Sidak's multiple comparisons test	Mean Diff.	Adjusted P Value
0.3488	1.98484	0.073116	23.2267	1.08318	1.72659
1.16152	2.58974	0.127603	0.043422	12.0274	1.8926		HeLa SiControl CPT vs. HeLa SiCHAF1A CPT	-3.601	0.0264
0.51011	4.89114	0.159129	0.852376	7.41534	2.01471		HeLa-SiBRCA1 CPT vs. HeLa SiControl CPT	10.07	< 0.0001
0.818262	6.14334	0.160934	0.877383	15.3872	2.04127		HeLa SiControl CPT vs. HeLa SiBRCA2 CPT	-6.127	0.0004
1.5498	6.23381	0.290664	1.01582	9.34577	7.38833		HeLa-SiBRCA1 CPT vs. HeLa SiBRCA1+SiCHAF1A CPT	7.095	< 0.0001
1.2839	16.2059	0.331913	1.07252	16.6136	8.6715		HeLa SiBRCA2 CPT vs. HeLa SiBRCA2+SiCHAF1A CPT	4.543	0.0212
1.30013	41.6799	0.335261	2.10419	8.6269	11.7291
5.59365	0.065483	0.411868	3.33623	10.9827	12.1882
3.36667	0.175106	0.618657	5.20224	17.0057	17.4551
2.30803	0.406317	0.659415	5.30549	7.92969	0
0.919041	1.22773	0.687877	8.17621	0.192724	0.005292
8.22604	1.61426	0.971247	9.81262	0.302185	0.130616
6.86953	2.21099	1.0181	11.1344	0.790703	0.762549
6.82596	7.26087	1.62056	15.6959	4.98141	0.876212
16.8122	7.70509	1.73849	26.3407	1.45448	1.43832
21.4267	8.79095	1.8015	34.881	2.14859	1.5081
28.1184	15.2595	1.86241	41.735	3.01703	4.28291
9.25386	29.4002	1.8818	0	0.946392	4.34498
37.7426	0.009461	1.9385	0.066598	9.94631	4.96457
12.7794	0.040783	1.99671	0.130229	12.9273	5.24252
20.5767	2.98118	2.17658	0.370342	11.8926	6.43633
0	4.31168	2.18609	1.73897	13.9455	6.54359
0.479155	5.03363	2.19448	2.07264	8.55676	7.92385
0.535744	6.93609	2.21181	2.37977	21.8702	11.0082
0.583424	7.55707	2.51075	4.49989	14.5273	37.5579
0.942997	10.4259	2.62174	5.2181	18.7887	45.5788
2.09487	10.9049	2.72115	8.30193	20.3568	0
0.781618	47.7749	2.77613	9.58103	32.3899	0
2.02977	2.29178	3.21083	15.6888	15.6704	3.9e-05
5.50679	2.38105	4.11237	47.877	30.7716	0.000783
11.3802	19.0863	4.11337	0	44.1561	0.025992
6.55875	46.0538	4.37783	0.003205	43.582	0.169678
4.6493	0	4.77817	0.082541	1.09131	0.923898
8.64815	0.161561	4.79348	0.168476	2.64279	2.10818
10.4629	1.0982	4.81639	0.491947	4.63048	2.34898
0	2.08211	5.10857	1.65032	2.64916	2.49299
0	2.70023	5.61712	3.22958	4.40438	4.27546
0.013145	3.36108	5.70717	7.07118	5.94089	5.27928
0.011094	3.84195	6.08059	8.09769	6.79012	49.5762
0.073047	5.27526	6.27539	25.5622	5.95761	1.24891
0.222767	5.54223	6.68549	0	6.7172	1.3475
0.449656	6.28092	6.89536	0	16.7098	1.40091
2.4061	12.8134	7.30749	0	36.3342	2.12995
2.7925	23.8239	7.51836	0.226953	0	3.11632
4.65294	23.864	8.00369	0.351307	0.020712	3.17893
9.7507	48.1611	8.01375	0.501647	0.2004	9.60624
9.76865	53.797	8.92297	0.958433	0.227517	11.4101
10.9237	0.009073	8.93309	0.982575	0.377723	11.628
0	0.799074	9.26133	1.3088	0.684083	14.0008
0.000397	2.2362	9.28177	1.90116	1.38185	23.5445
0.001037	2.34454	9.67185	4.10762	1.97866	52.9715
0.000987	3.59336	10.8504	6.09501	1.9917	0.000651
0.00155	6.95585	11.3518	6.63513	3.51946	0.005052
0.008551	7.02884	11.9201	11.4254	3.77259	0.015545
0.039289	7.56223	12.0504	12.1659	4.43244	0.061224
0.046494	7.99391	12.5759	13.8621	8.19893	0.220645
0.080973	16.546	12.752	15.0957	12.2485	0.3041
0.339738	17.4041	13.0855	17.7997	32.2159	0.530806
0.35305	0	14.1375	35.4167	47.0271	1.44573
0.587596	0.077985	14.9808	0.50414	0.241398	2.35467
1.49363	0.231661	15.2347	0.605825	6.55135	3.36023
1.26129	1.36236	16.5425	0.909574	6.84891	5.51471
0.630032	1.49275	17.0698	2.18777	8.50798	7.0699
1.37424	5.72137	18.0798	9.20214	8.56043	7.88625
2.31223	5.90068	18.2574	14.6724	18.762	0
5.70183	6.77191	18.4716	15.6656	19.2317	0.106948
8.81292	7.31445	19.1282	16.0563	20.2044	0.253874
14.8036	14.2381	20.5686	26.7858	20.6723	2.18362
14.5279	16.6488	20.5702	42.2374	24.7035	2.83148
0		21.4537	0.337021	33.8633	5.72556
0		21.7538	1.13264	35.301	6.42232
0		22.1236	1.53618		11.995
0.006129		24.8393	1.57201		12.467
0.009877		25.2163	2.12794		0.440699
0.012732		25.6454	2.99689		1.34391
0		25.7583	3.36222		1.68269
0.305473		25.9739	4.46168		1.6864
0.388996		26.7895	5.16631		3.00669
0.512758		28.4822	6.09342		3.9195
1.66866		31.7395	19.1462		4.41794
1.08423		32.1652	19.2862		22.707
1.58515		34.1155	27.8027
2.10149		34.6732	38.9835
2.9756		35.2656	0
2.80878		36.6178	0
5.64633		36.6412	0
2.34572		36.7118	0.01156
3.77412		37.9512	0.025826
6.36852		46.2781	0.138689
4.4186		50.3816	0.906595
6.35108		52.0415	0.917375
0		53.0374	2.28546
0		55.4896	3.46645
0		55.7865	4.88492
0.004616		60.0884	9.2743
0		63.7298	21.2774
0.213336		67.8406	22.9274
0		73.88	35.1463
0.11162		75.816	43.8322
0.080745		78.2896	0
0.247626			0
0.240248			0.07246
0.970035			0.085907
0.447988			0.69359
0.403748			0.963614
0.305402			4.0028
1.28874			6.04019
0.855821			0
5.46153			0
1.95618			0.001009
4.5613			0.005715
6.18923			0.160647
3.86211			0.502751
18.8032			0.787449
6.21446			0.874905
19.6143			0.971585
24.7987			2.80352
27.1394			4.71114
7.97202			12.91
7.96364			34.4031
0			46.9454
0
0.004264
0.083936
0.027275
0.723264
0.975047
0.99759
0.819626
1.33448
1.11941
3.72708
3.23204
3.17636
8.8152
4.83597
3.51551
7.04422
7.69003
5.75163
14.524
37.1852

[truncated: 82 more sheets: 2e, 2f, 2g, 3a, 3b, 3c, 3d, 4a, 4b, 4c, 4d, 4e, 4f, 4g, 5a, 5b, 5c, 5d, 5e, 5f …]
